# Supplementary material for: Comparison of Gut Bacterial Communities of Grapholita molesta (Lepidoptera: Tortricidae) Reared on Different Host Plants
Source: Int J Mol Sci. 2021 Jun 25;22(13):6843. doi: 10.3390/ijms22136843 (PMC8268091; doi:10.3390/ijms22136843)
Supplement: Supplementary file 1 [file ijms-22-06843-s001.zip]

Archive with 5 entries (5 files):
- S1 allsample.rarefaction_curve_data.xls
- S2 allsample.shannon_curve_data.xls
- S3 alpha_diversity.xls
- S4 lefse_LDA4.xlsx
- S5 COG.reabundance.xlsx
