# Supplementary material for: Comparison of Gut Bacterial Communities of Grapholita molesta (Lepidoptera: Tortricidae) Reared on Different Host Plants
Source: Int J Mol Sci. 2021 Jun 25;22(13):6843. doi: 10.3390/ijms22136843 (PMC8268091; doi:10.3390/ijms22136843)
Supplement: Supplementary file 1 [file ijms-22-06843-s001.zip › S1 allsample.rarefaction_curve_data.xls]

sample	numsampled	Value
A1	0	0
A1	250	3.9080
A1	500	5.3600
A1	750	6.5840
A1	1000	7.6780
A1	1250	8.7860
A1	1500	9.6780
A1	1750	10.5680
A1	2000	11.4520
A1	2250	12.3360
A1	2500	13.1940
A1	2750	13.9840
A1	3000	14.8060
A1	3250	15.5800
A1	3500	16.3540
A1	3750	17.1100
A1	4000	17.9100
A1	4250	18.6980
A1	4500	19.4280
A1	4750	20.1860
A1	5000	20.9900
A1	5250	21.7280
A1	5500	22.4560
A1	5750	23.2460
A1	6000	23.9820
A1	6250	24.6640
A1	6500	25.4380
A1	6750	26.1760
A1	7000	26.8820
A1	7250	27.6340
A1	7500	28.2860
A1	7750	28.9940
A1	8000	29.7160
A1	8250	30.4320
A1	8500	31.1820
A1	8750	31.8620
A1	9000	32.5860
A1	9250	33.2740
A1	9500	33.9120
A1	9750	34.5540
A1	10000	35.2520
A1	10250	35.9160
A1	10500	36.6080
A1	10750	37.3160
A1	11000	37.9660
A1	11250	38.6240
A1	11500	39.2720
A1	11750	39.9260
A1	12000	40.6120
A1	12250	41.2920
A1	12500	41.9200
A1	12750	42.5700
A1	13000	43.1800
A1	13250	43.8180
A1	13500	44.4260
A1	13750	45.0640
A1	14000	45.6660
A1	14250	46.2760
A1	14500	46.9240
A1	14750	47.5320
A1	15000	48.1620
A1	15250	48.7760
A1	15500	49.3400
A1	15750	49.8660
A1	16000	50.4560
A1	16250	51.0460
A1	16500	51.6720
A1	16750	52.2460
A1	17000	52.8440
A1	17250	53.4820
A1	17500	53.9920
A1	17750	54.5340
A1	18000	55.1240
A1	18250	55.6780
A1	18500	56.2340
A1	18750	56.7960
A1	19000	57.3500
A1	19250	57.8720
A1	19500	58.4000
A1	19750	58.9240
A1	20000	59.4600
A1	20250	59.9540
A1	20500	60.5340
A1	20750	61.1240
A1	21000	61.6600
A1	21250	62.1900
A1	21500	62.7000
A1	21750	63.2760
A1	22000	63.8120
A1	22250	64.3660
A1	22500	64.9140
A1	22750	65.4340
A1	23000	65.8960
A1	23250	66.3680
A1	23500	66.8540
A1	23750	67.3560
A1	24000	67.8880
A1	24250	68.3660
A1	24500	68.8940
A1	24750	69.4260
A1	25000	69.8940
A1	25250	70.3560
A1	25500	70.8280
A1	25750	71.3820
A1	26000	71.8840
A1	26250	72.3720
A1	26500	72.8980
A1	26750	73.3840
A1	27000	73.8940
A1	27250	74.3640
A1	27500	74.7580
A1	27750	75.2420
A1	28000	75.7180
A1	28250	76.1720
A1	28500	76.6780
A1	28750	77.1600
A1	29000	77.6460
A1	29250	78.1500
A1	29500	78.5920
A1	29750	79.0240
A1	30000	79.5220
A1	30250	79.9360
A1	30500	80.3760
A1	30750	80.7720
A1	31000	81.2480
A1	31250	81.6740
A1	31500	82.1300
A1	31750	82.5580
A1	32000	83.0000
A1	32250	83.3980
A1	32500	83.8360
A1	32750	84.2460
A1	33000	84.6840
A1	33250	85.0800
A1	33500	85.5040
A1	33750	85.9400
A1	34000	86.3260
A1	34250	86.8020
A1	34500	87.2140
A1	34750	87.6260
A1	35000	88.0460
A1	35250	88.4560
A1	35500	88.9020
A1	35750	89.3440
A1	36000	89.8120
A1	36250	90.2040
A1	36500	90.6260
A1	36750	91.0720
A1	37000	91.5400
A1	37250	91.9860
A1	37500	92.4200
A1	37750	92.8340
A1	38000	93.2960
A1	38250	93.6800
A1	38500	94.1000
A1	38750	94.5060
A1	39000	94.8880
A1	39250	95.3020
A1	39500	95.7180
A1	39750	96.0780
A1	40000	96.4400
A1	40250	96.8220
A1	40500	97.2320
A1	40750	97.5800
A1	41000	97.9840
A1	41250	98.3960
A1	41500	98.7560
A1	41750	99.1700
A1	42000	99.5420
A1	42250	99.9020
A1	42500	100.2540
A1	42750	100.6720
A1	43000	101.0600
A1	43250	101.3840
A1	43500	101.7800
A1	43750	102.1660
A1	44000	102.5620
A1	44250	102.9200
A1	44500	103.2720
A1	44750	103.6240
A1	45000	104.0140
A1	45250	104.3680
A1	45500	104.7200
A1	45750	105.0860
A1	46000	105.4400
A1	46250	105.7900
A1	46500	106.1400
A1	46750	106.5380
A1	47000	106.9160
A1	47250	107.2420
A1	47500	107.5620
A1	47750	107.8740
A1	48000	108.1720
A1	48250	108.5320
A1	48500	108.8820
A1	48750	109.2380
A1	49000	109.5740
A1	49250	109.9320
A1	49500	110.2680
A1	49750	110.6020
A1	50000	110.9320
A1	50250	111.2980
A1	50500	111.6040
A1	50750	111.9800
A1	51000	112.3560
A1	51250	112.6560
A1	51500	112.9720
A1	51750	113.3500
A1	52000	113.6820
A1	52250	114.0100
A1	52500	114.3280
A1	52750	114.6000
A1	53000	114.9020
A1	53250	115.2400
A1	53500	115.5720
A1	53750	115.9500
A1	54000	116.2760
A1	54250	116.6160
A1	54500	116.9740
A1	54750	117.3400
A1	55000	117.6940
A1	55250	117.9920
A1	55500	118.3080
A1	55750	118.6520
A1	56000	118.9360
A1	56250	119.2360
A1	56500	119.5080
A1	56750	119.7820
A1	57000	120.1200
A1	57250	120.4220
A1	57500	120.7480
A1	57750	121.0780
A1	58000	121.4120
A1	58250	121.7240
A1	58500	122.0440
A1	58750	122.3500
A1	59000	122.6840
A1	59250	123.0060
A1	59500	123.2700
A1	59750	123.5640
A1	60000	123.8820
A1	60250	124.1720
A1	60500	124.4720
A1	60750	124.7620
A1	61000	125.0680
A1	61250	125.3720
A1	61500	125.6080
A1	61750	125.8800
A1	62000	126.1860
A1	62250	126.4560
A1	62500	126.7440
A1	62750	127.1040
A1	63000	127.4020
A1	63250	127.6900
A1	63500	127.9160
A1	63750	128.1720
A1	64000	128.5140
A1	64250	128.8020
A1	64500	129.1100
A1	64750	129.4020
A1	65000	129.6920
A1	65250	130.0200
A1	65500	130.3600
A1	65750	130.6180
A1	66000	130.9040
A1	66250	131.1960
A1	66500	131.4960
A1	66750	131.8000
A2	0	0
A2	250	3.5240
A2	500	4.9560
A2	750	6.4280
A2	1000	7.8640
A2	1250	9.3180
A2	1500	10.8800
A2	1750	12.2260
A2	2000	13.4900
A2	2250	14.7180
A2	2500	15.9820
A2	2750	17.1940
A2	3000	18.4780
A2	3250	19.7220
A2	3500	20.9360
A2	3750	22.0700
A2	4000	23.2600
A2	4250	24.3660
A2	4500	25.5880
A2	4750	26.7740
A2	5000	27.9080
A2	5250	29.0480
A2	5500	30.1500
A2	5750	31.2340
A2	6000	32.2780
A2	6250	33.3740
A2	6500	34.4720
A2	6750	35.5780
A2	7000	36.5560
A2	7250	37.6060
A2	7500	38.5960
A2	7750	39.6700
A2	8000	40.7320
A2	8250	41.6520
A2	8500	42.7580
A2	8750	43.7700
A2	9000	44.7460
A2	9250	45.7960
A2	9500	46.7440
A2	9750	47.7600
A2	10000	48.7240
A2	10250	49.6580
A2	10500	50.6220
A2	10750	51.6080
A2	11000	52.5480
A2	11250	53.4940
A2	11500	54.3840
A2	11750	55.3260
A2	12000	56.2120
A2	12250	57.0480
A2	12500	57.8980
A2	12750	58.7860
A2	13000	59.5960
A2	13250	60.4180
A2	13500	61.2400
A2	13750	62.1820
A2	14000	62.9760
A2	14250	63.8140
A2	14500	64.6660
A2	14750	65.4420
A2	15000	66.2820
A2	15250	67.0720
A2	15500	67.8600
A2	15750	68.6340
A2	16000	69.4680
A2	16250	70.2960
A2	16500	71.1320
A2	16750	71.9080
A2	17000	72.6060
A2	17250	73.4200
A2	17500	74.1640
A2	17750	74.9860
A2	18000	75.7280
A2	18250	76.5300
A2	18500	77.2920
A2	18750	78.0680
A2	19000	78.7620
A2	19250	79.5020
A2	19500	80.2880
A2	19750	81.0120
A2	20000	81.7540
A2	20250	82.5360
A2	20500	83.3440
A2	20750	84.0840
A2	21000	84.7940
A2	21250	85.5040
A2	21500	86.2280
A2	21750	86.9480
A2	22000	87.6780
A2	22250	88.4400
A2	22500	89.2300
A2	22750	89.9520
A2	23000	90.6900
A2	23250	91.4280
A2	23500	92.1420
A2	23750	92.7940
A2	24000	93.4800
A2	24250	94.1720
A2	24500	94.8760
A2	24750	95.5200
A2	25000	96.1760
A2	25250	96.8460
A2	25500	97.5760
A2	25750	98.1980
A2	26000	98.8720
A2	26250	99.4840
A2	26500	100.1840
A2	26750	100.8320
A2	27000	101.5340
A2	27250	102.2460
A2	27500	102.9220
A2	27750	103.5580
A2	28000	104.2080
A2	28250	104.8480
A2	28500	105.4560
A2	28750	106.0840
A2	29000	106.7380
A2	29250	107.2900
A2	29500	107.8860
A2	29750	108.5480
A2	30000	109.1940
A2	30250	109.7860
A2	30500	110.3800
A2	30750	111.0580
A2	31000	111.7460
A2	31250	112.3180
A2	31500	112.8880
A2	31750	113.4940
A2	32000	114.0560
A2	32250	114.7500
A2	32500	115.3300
A2	32750	115.8780
A2	33000	116.4460
A2	33250	117.0100
A2	33500	117.6400
A2	33750	118.2060
A2	34000	118.8180
A2	34250	119.4500
A2	34500	120.0020
A2	34750	120.5740
A2	35000	121.0580
A2	35250	121.6340
A2	35500	122.1740
A2	35750	122.6940
A2	36000	123.2700
A2	36250	123.7860
A2	36500	124.3060
A2	36750	124.8320
A2	37000	125.3800
A2	37250	125.9640
A2	37500	126.5240
A2	37750	127.0280
A2	38000	127.5500
A2	38250	128.1040
A2	38500	128.6340
A2	38750	129.1640
A2	39000	129.6940
A2	39250	130.2180
A2	39500	130.7080
A2	39750	131.2560
A2	40000	131.8360
A2	40250	132.3640
A2	40500	132.8580
A2	40750	133.3960
A2	41000	133.9180
A2	41250	134.4520
A2	41500	134.9820
A2	41750	135.4660
A2	42000	135.9880
A2	42250	136.5220
A2	42500	137.0240
A2	42750	137.5400
A2	43000	138.0220
A2	43250	138.5240
A2	43500	139.0100
A2	43750	139.4960
A2	44000	139.9200
A2	44250	140.3620
A2	44500	140.8540
A2	44750	141.2900
A2	45000	141.7760
A2	45250	142.2140
A2	45500	142.6660
A2	45750	143.1560
A2	46000	143.6540
A2	46250	144.1220
A2	46500	144.5380
A2	46750	145.0440
A2	47000	145.4700
A2	47250	145.8960
A2	47500	146.3480
A2	47750	146.8220
A2	48000	147.3080
A2	48250	147.7480
A2	48500	148.2080
A2	48750	148.6460
A2	49000	149.0540
A2	49250	149.5280
A2	49500	150.0180
A2	49750	150.4720
A2	50000	150.8820
A2	50250	151.3280
A2	50500	151.7420
A2	50750	152.1200
A2	51000	152.6000
A2	51250	153.0020
A2	51500	153.4140
A2	51750	153.8600
A2	52000	154.3120
A2	52250	154.7920
A2	52500	155.2720
A2	52750	155.6540
A2	53000	156.0900
A2	53250	156.5380
A2	53500	156.9960
A2	53750	157.4440
A2	54000	157.8840
A2	54250	158.3160
A2	54500	158.7100
A2	54750	159.1140
A2	55000	159.4980
A2	55250	159.8780
A2	55500	160.3240
A2	55750	160.7060
A2	56000	161.1140
A2	56250	161.5100
A2	56500	161.9200
A2	56750	162.2940
A2	57000	162.6800
A2	57250	163.1140
A2	57500	163.4880
A2	57750	163.9200
A2	58000	164.2780
A2	58250	164.6260
A2	58500	165.0640
A2	58750	165.4120
A2	59000	165.7800
A2	59250	166.1720
A2	59500	166.5760
A2	59750	166.9500
A2	60000	167.2900
A2	60250	167.7080
A2	60500	168.0540
A2	60750	168.4080
A2	61000	168.7660
A2	61250	169.1360
A2	61500	169.5120
A2	61750	169.8780
A2	62000	170.2700
A2	62250	170.6120
A2	62500	170.9820
A2	62750	171.3200
A2	63000	171.6480
A2	63250	172.0300
A2	63500	172.4040
A2	63750	172.7580
A2	64000	173.1580
A2	64250	173.4880
A2	64500	173.8620
A2	64750	174.1800
A2	65000	174.5260
A2	65250	174.8640
A2	65500	175.2160
A2	65750	175.5580
A2	66000	175.9240
A2	66250	176.2980
A2	66500	176.6880
A3	0	0
A3	250	4.5200
A3	500	6.8640
A3	750	9.0720
A3	1000	11.1180
A3	1250	13.2940
A3	1500	15.3480
A3	1750	17.1860
A3	2000	19.0380
A3	2250	20.7980
A3	2500	22.3780
A3	2750	24.1020
A3	3000	25.6840
A3	3250	27.3020
A3	3500	28.8740
A3	3750	30.4580
A3	4000	31.9780
A3	4250	33.5940
A3	4500	35.0900
A3	4750	36.4940
A3	5000	37.8620
A3	5250	39.2620
A3	5500	40.7020
A3	5750	42.1540
A3	6000	43.5460
A3	6250	44.9480
A3	6500	46.2240
A3	6750	47.5660
A3	7000	48.8720
A3	7250	50.2180
A3	7500	51.4640
A3	7750	52.7160
A3	8000	53.9180
A3	8250	55.1180
A3	8500	56.3980
A3	8750	57.6000
A3	9000	58.8460
A3	9250	59.9760
A3	9500	61.1260
A3	9750	62.2040
A3	10000	63.3240
A3	10250	64.4500
A3	10500	65.5820
A3	10750	66.6720
A3	11000	67.8060
A3	11250	68.8980
A3	11500	69.9520
A3	11750	71.0300
A3	12000	72.1280
A3	12250	73.2260
A3	12500	74.2680
A3	12750	75.2820
A3	13000	76.3420
A3	13250	77.3840
A3	13500	78.4400
A3	13750	79.3300
A3	14000	80.3340
A3	14250	81.3700
A3	14500	82.3940
A3	14750	83.4360
A3	15000	84.4220
A3	15250	85.4140
A3	15500	86.3420
A3	15750	87.3460
A3	16000	88.2700
A3	16250	89.2380
A3	16500	90.1760
A3	16750	91.1740
A3	17000	92.0760
A3	17250	93.0080
A3	17500	93.9020
A3	17750	94.8360
A3	18000	95.6480
A3	18250	96.5320
A3	18500	97.3880
A3	18750	98.2180
A3	19000	99.1140
A3	19250	99.9420
A3	19500	100.7960
A3	19750	101.6880
A3	20000	102.4820
A3	20250	103.3140
A3	20500	104.1600
A3	20750	104.9520
A3	21000	105.7800
A3	21250	106.5640
A3	21500	107.3640
A3	21750	108.1940
A3	22000	109.0580
A3	22250	109.8160
A3	22500	110.6080
A3	22750	111.3800
A3	23000	112.1880
A3	23250	113.0720
A3	23500	113.8600
A3	23750	114.6060
A3	24000	115.3880
A3	24250	116.1980
A3	24500	116.9940
A3	24750	117.6760
A3	25000	118.4360
A3	25250	119.1380
A3	25500	119.8720
A3	25750	120.6300
A3	26000	121.3880
A3	26250	122.1060
A3	26500	122.8400
A3	26750	123.5440
A3	27000	124.2840
A3	27250	125.0760
A3	27500	125.8100
A3	27750	126.5100
A3	28000	127.2120
A3	28250	127.9540
A3	28500	128.6100
A3	28750	129.4160
A3	29000	130.1380
A3	29250	130.8440
A3	29500	131.5740
A3	29750	132.2700
A3	30000	132.9560
A3	30250	133.6240
A3	30500	134.2460
A3	30750	134.9000
A3	31000	135.5660
A3	31250	136.2560
A3	31500	136.9260
A3	31750	137.5880
A3	32000	138.2200
A3	32250	138.9000
A3	32500	139.5100
A3	32750	140.1840
A3	33000	140.8280
A3	33250	141.4180
A3	33500	142.1260
A3	33750	142.7580
A3	34000	143.3340
A3	34250	143.9280
A3	34500	144.4920
A3	34750	145.1820
A3	35000	145.8180
A3	35250	146.4000
A3	35500	146.9960
A3	35750	147.6780
A3	36000	148.2800
A3	36250	148.9120
A3	36500	149.5140
A3	36750	150.1660
A3	37000	150.7160
A3	37250	151.2380
A3	37500	151.8780
A3	37750	152.4660
A3	38000	153.0240
A3	38250	153.6160
A3	38500	154.2140
A3	38750	154.7980
A3	39000	155.3800
A3	39250	155.8780
A3	39500	156.4520
A3	39750	157.0460
A3	40000	157.5780
A3	40250	158.1720
A3	40500	158.7620
A3	40750	159.3460
A3	41000	159.9420
A3	41250	160.5080
A3	41500	161.0640
A3	41750	161.5920
A3	42000	162.1800
A3	42250	162.6880
A3	42500	163.2320
A3	42750	163.8280
A3	43000	164.3460
A3	43250	164.8620
A3	43500	165.3840
A3	43750	165.8800
A3	44000	166.4180
A3	44250	166.9660
A3	44500	167.4860
A3	44750	167.9560
A3	45000	168.4640
A3	45250	168.9860
A3	45500	169.5420
A3	45750	169.9860
A3	46000	170.5240
A3	46250	171.0460
A3	46500	171.5840
A3	46750	172.0960
A3	47000	172.6340
A3	47250	173.1480
A3	47500	173.6580
A3	47750	174.1400
A3	48000	174.5740
A3	48250	175.0280
A3	48500	175.4280
A3	48750	175.8620
A3	49000	176.3340
A3	49250	176.8520
A3	49500	177.3620
A3	49750	177.7920
A3	50000	178.2980
A3	50250	178.7100
A3	50500	179.1900
A3	50750	179.6680
A3	51000	180.1460
A3	51250	180.6160
A3	51500	181.1240
A3	51750	181.6020
A3	52000	182.0120
A3	52250	182.4780
A3	52500	182.9600
A3	52750	183.3560
A3	53000	183.7900
A3	53250	184.2420
A3	53500	184.7000
A3	53750	185.2300
A3	54000	185.6940
A3	54250	186.1540
A3	54500	186.5680
A3	54750	186.9780
A3	55000	187.3980
A3	55250	187.8240
A3	55500	188.2400
A3	55750	188.6640
A3	56000	189.0540
A3	56250	189.4860
A3	56500	189.9400
A3	56750	190.3340
A3	57000	190.8100
A3	57250	191.1800
A3	57500	191.6000
A3	57750	192.0460
A3	58000	192.4920
A3	58250	192.9600
A3	58500	193.3460
A3	58750	193.7720
A3	59000	194.2540
A3	59250	194.6720
A3	59500	195.0900
A3	59750	195.5160
A3	60000	195.9240
A3	60250	196.2980
A3	60500	196.7620
CK1	0	0
CK1	250	127.8420
CK1	500	194.2780
CK1	750	237.9860
CK1	1000	268.5820
CK1	1250	290.7520
CK1	1500	307.3840
CK1	1750	320.1360
CK1	2000	330.0640
CK1	2250	337.7580
CK1	2500	344.1160
CK1	2750	349.2340
CK1	3000	353.3920
CK1	3250	356.8620
CK1	3500	359.7200
CK1	3750	362.2620
CK1	4000	364.5340
CK1	4250	366.4020
CK1	4500	367.9580
CK1	4750	369.4420
CK1	5000	370.7400
CK1	5250	371.9220
CK1	5500	372.9920
CK1	5750	373.9360
CK1	6000	374.7700
CK1	6250	375.6060
CK1	6500	376.3220
CK1	6750	376.9060
CK1	7000	377.4480
CK1	7250	377.9720
CK1	7500	378.4500
CK1	7750	378.9600
CK1	8000	379.4640
CK1	8250	379.8820
CK1	8500	380.2900
CK1	8750	380.5980
CK1	9000	380.9220
CK1	9250	381.2920
CK1	9500	381.5880
CK1	9750	381.8780
CK1	10000	382.1220
CK1	10250	382.4140
CK1	10500	382.6500
CK1	10750	382.8980
CK1	11000	383.1240
CK1	11250	383.3820
CK1	11500	383.6040
CK1	11750	383.8080
CK1	12000	383.9900
CK1	12250	384.1680
CK1	12500	384.3860
CK1	12750	384.5660
CK1	13000	384.7240
CK1	13250	384.9100
CK1	13500	385.0900
CK1	13750	385.2840
CK1	14000	385.4120
CK1	14250	385.5660
CK1	14500	385.6980
CK1	14750	385.8400
CK1	15000	385.9780
CK1	15250	386.1340
CK1	15500	386.2940
CK1	15750	386.4320
CK1	16000	386.5720
CK1	16250	386.7160
CK1	16500	386.8520
CK1	16750	386.9760
CK1	17000	387.0780
CK1	17250	387.1980
CK1	17500	387.3160
CK1	17750	387.4260
CK1	18000	387.5420
CK1	18250	387.6720
CK1	18500	387.7820
CK1	18750	387.8640
CK1	19000	387.9860
CK1	19250	388.0940
CK1	19500	388.1980
CK1	19750	388.3000
CK1	20000	388.4040
CK1	20250	388.5040
CK1	20500	388.5960
CK1	20750	388.6940
CK1	21000	388.7920
CK1	21250	388.9020
CK1	21500	389.0000
CK1	21750	389.1400
CK1	22000	389.2420
CK1	22250	389.3380
CK1	22500	389.4280
CK1	22750	389.5240
CK1	23000	389.6420
CK1	23250	389.7460
CK1	23500	389.8360
CK1	23750	389.9280
CK1	24000	390.0160
CK1	24250	390.1080
CK1	24500	390.1960
CK1	24750	390.2680
CK1	25000	390.3520
CK1	25250	390.4540
CK1	25500	390.5560
CK1	25750	390.6800
CK1	26000	390.7600
CK1	26250	390.8620
CK1	26500	390.9480
CK1	26750	391.0240
CK1	27000	391.1120
CK1	27250	391.2300
CK1	27500	391.3200
CK1	27750	391.4040
CK1	28000	391.4980
CK1	28250	391.5880
CK1	28500	391.6800
CK1	28750	391.7800
CK1	29000	391.8560
CK1	29250	391.9100
CK1	29500	392.0180
CK1	29750	392.1220
CK1	30000	392.1860
CK1	30250	392.2720
CK1	30500	392.3340
CK1	30750	392.4060
CK1	31000	392.5060
CK1	31250	392.6060
CK1	31500	392.7140
CK1	31750	392.8180
CK1	32000	392.8920
CK1	32250	392.9840
CK1	32500	393.0520
CK1	32750	393.1340
CK1	33000	393.2260
CK1	33250	393.3020
CK1	33500	393.3840
CK1	33750	393.4600
CK1	34000	393.5240
CK1	34250	393.5840
CK1	34500	393.6500
CK1	34750	393.7260
CK1	35000	393.8320
CK1	35250	393.9480
CK1	35500	394.0520
CK1	35750	394.1200
CK1	36000	394.1920
CK1	36250	394.2700
CK1	36500	394.3360
CK1	36750	394.4120
CK1	37000	394.4920
CK1	37250	394.5680
CK1	37500	394.6680
CK1	37750	394.7380
CK1	38000	394.8080
CK1	38250	394.9000
CK1	38500	394.9680
CK1	38750	395.0600
CK1	39000	395.1440
CK1	39250	395.2360
CK1	39500	395.3080
CK1	39750	395.4060
CK1	40000	395.4660
CK1	40250	395.5200
CK1	40500	395.6080
CK1	40750	395.7040
CK1	41000	395.7700
CK1	41250	395.8460
CK1	41500	395.9140
CK1	41750	395.9760
CK1	42000	396.0400
CK1	42250	396.1320
CK1	42500	396.1960
CK1	42750	396.2920
CK1	43000	396.3780
CK1	43250	396.4380
CK1	43500	396.5240
CK1	43750	396.6060
CK1	44000	396.6840
CK1	44250	396.7680
CK1	44500	396.8440
CK1	44750	396.9100
CK1	45000	396.9800
CK2	0	0
CK2	250	75.5660
CK2	500	123.7620
CK2	750	159.5080
CK2	1000	186.8920
CK2	1250	209.6300
CK2	1500	227.7180
CK2	1750	242.9000
CK2	2000	255.7920
CK2	2250	266.5900
CK2	2500	276.0060
CK2	2750	283.9820
CK2	3000	290.9520
CK2	3250	297.3860
CK2	3500	302.9360
CK2	3750	307.8820
CK2	4000	312.3480
CK2	4250	316.4080
CK2	4500	319.8960
CK2	4750	323.1120
CK2	5000	325.9980
CK2	5250	328.6300
CK2	5500	331.0720
CK2	5750	333.3300
CK2	6000	335.2800
CK2	6250	337.1580
CK2	6500	338.8600
CK2	6750	340.4580
CK2	7000	341.9720
CK2	7250	343.3580
CK2	7500	344.6100
CK2	7750	345.8420
CK2	8000	346.9980
CK2	8250	348.0240
CK2	8500	349.0280
CK2	8750	349.9140
CK2	9000	350.7900
CK2	9250	351.6480
CK2	9500	352.4140
CK2	9750	353.1380
CK2	10000	353.7980
CK2	10250	354.4140
CK2	10500	355.0540
CK2	10750	355.5720
CK2	11000	356.1000
CK2	11250	356.6360
CK2	11500	357.1480
CK2	11750	357.6020
CK2	12000	358.0780
CK2	12250	358.5240
CK2	12500	358.9200
CK2	12750	359.3100
CK2	13000	359.6680
CK2	13250	360.0040
CK2	13500	360.3660
CK2	13750	360.7000
CK2	14000	361.0400
CK2	14250	361.3480
CK2	14500	361.6860
CK2	14750	361.9500
CK2	15000	362.2340
CK2	15250	362.5500
CK2	15500	362.8320
CK2	15750	363.0680
CK2	16000	363.3100
CK2	16250	363.5480
CK2	16500	363.8220
CK2	16750	364.0280
CK2	17000	364.2520
CK2	17250	364.4920
CK2	17500	364.7140
CK2	17750	364.9020
CK2	18000	365.1020
CK2	18250	365.2900
CK2	18500	365.5120
CK2	18750	365.7340
CK2	19000	365.9160
CK2	19250	366.1120
CK2	19500	366.2680
CK2	19750	366.4140
CK2	20000	366.5540
CK2	20250	366.7420
CK2	20500	366.8940
CK2	20750	367.0500
CK2	21000	367.2100
CK2	21250	367.3680
CK2	21500	367.5260
CK2	21750	367.6880
CK2	22000	367.8720
CK2	22250	368.0140
CK2	22500	368.1640
CK2	22750	368.3160
CK2	23000	368.4880
CK2	23250	368.6560
CK2	23500	368.7940
CK2	23750	368.9200
CK2	24000	369.0420
CK2	24250	369.1540
CK2	24500	369.2960
CK2	24750	369.4360
CK2	25000	369.5460
CK2	25250	369.6320
CK2	25500	369.7320
CK2	25750	369.8380
CK2	26000	369.9500
CK2	26250	370.1040
CK2	26500	370.2240
CK2	26750	370.3180
CK2	27000	370.4260
CK2	27250	370.5440
CK2	27500	370.6720
CK2	27750	370.7640
CK2	28000	370.8440
CK2	28250	370.9860
CK2	28500	371.0940
CK2	28750	371.1920
CK2	29000	371.2980
CK2	29250	371.4060
CK2	29500	371.5020
CK2	29750	371.6080
CK2	30000	371.7340
CK2	30250	371.8280
CK2	30500	371.9040
CK2	30750	371.9880
CK2	31000	372.0820
CK2	31250	372.1820
CK2	31500	372.2920
CK2	31750	372.3980
CK2	32000	372.5240
CK2	32250	372.5980
CK2	32500	372.6960
CK2	32750	372.8100
CK2	33000	372.8840
CK2	33250	372.9720
CK2	33500	373.0740
CK2	33750	373.1380
CK2	34000	373.2480
CK2	34250	373.3260
CK2	34500	373.3980
CK2	34750	373.4760
CK2	35000	373.5500
CK2	35250	373.6440
CK2	35500	373.7340
CK2	35750	373.8300
CK2	36000	373.9060
CK2	36250	374.0020
CK2	36500	374.0640
CK2	36750	374.1520
CK2	37000	374.2480
CK2	37250	374.3360
CK2	37500	374.4080
CK2	37750	374.5000
CK2	38000	374.5580
CK2	38250	374.6460
CK2	38500	374.7140
CK2	38750	374.7840
CK2	39000	374.9200
CK2	39250	374.9820
CK2	39500	375.0380
CK2	39750	375.1120
CK2	40000	375.1840
CK2	40250	375.2640
CK2	40500	375.3320
CK2	40750	375.4160
CK2	41000	375.4800
CK2	41250	375.5480
CK2	41500	375.6160
CK2	41750	375.6840
CK2	42000	375.7400
CK2	42250	375.8020
CK2	42500	375.8780
CK2	42750	375.9380
CK2	43000	376.0140
CK2	43250	376.0920
CK2	43500	376.1600
CK2	43750	376.2300
CK2	44000	376.3140
CK2	44250	376.3800
CK2	44500	376.4480
CK2	44750	376.5060
CK2	45000	376.5700
CK2	45250	376.6580
CK2	45500	376.7380
CK2	45750	376.8100
CK2	46000	376.8780
CK2	46250	376.9540
CK2	46500	377.0220
CK2	46750	377.0920
CK2	47000	377.1600
CK2	47250	377.2180
CK2	47500	377.2820
CK2	47750	377.3580
CK2	48000	377.4160
CK2	48250	377.4940
CK2	48500	377.5440
CK2	48750	377.5920
CK2	49000	377.6640
CK2	49250	377.7340
CK2	49500	377.7920
CK2	49750	377.8700
CK2	50000	377.9400
CK2	50250	377.9900
CK3	0	0
CK3	250	63.8660
CK3	500	104.7780
CK3	750	135.8040
CK3	1000	160.2440
CK3	1250	180.6900
CK3	1500	197.6600
CK3	1750	212.1100
CK3	2000	224.0200
CK3	2250	234.4740
CK3	2500	243.7720
CK3	2750	251.8120
CK3	3000	259.2600
CK3	3250	265.6440
CK3	3500	271.4360
CK3	3750	276.7940
CK3	4000	281.7300
CK3	4250	286.0320
CK3	4500	289.9420
CK3	4750	293.5840
CK3	5000	296.8540
CK3	5250	299.9200
CK3	5500	302.7080
CK3	5750	305.3820
CK3	6000	307.8320
CK3	6250	310.0480
CK3	6500	312.1220
CK3	6750	314.1200
CK3	7000	315.8940
CK3	7250	317.6160
CK3	7500	319.2820
CK3	7750	320.8760
CK3	8000	322.3840
CK3	8250	323.8480
CK3	8500	325.2120
CK3	8750	326.4460
CK3	9000	327.6160
CK3	9250	328.7100
CK3	9500	329.7880
CK3	9750	330.6820
CK3	10000	331.6460
CK3	10250	332.5920
CK3	10500	333.4520
CK3	10750	334.2920
CK3	11000	335.1100
CK3	11250	335.9180
CK3	11500	336.6000
CK3	11750	337.2760
CK3	12000	337.8200
CK3	12250	338.4620
CK3	12500	339.1000
CK3	12750	339.6600
CK3	13000	340.2240
CK3	13250	340.7680
CK3	13500	341.2880
CK3	13750	341.7740
CK3	14000	342.2940
CK3	14250	342.7620
CK3	14500	343.1940
CK3	14750	343.6100
CK3	15000	343.9620
CK3	15250	344.3600
CK3	15500	344.7500
CK3	15750	345.1580
CK3	16000	345.5540
CK3	16250	345.8860
CK3	16500	346.2080
CK3	16750	346.5140
CK3	17000	346.7940
CK3	17250	347.0800
CK3	17500	347.3720
CK3	17750	347.6900
CK3	18000	347.9760
CK3	18250	348.2240
CK3	18500	348.5020
CK3	18750	348.7940
CK3	19000	349.0500
CK3	19250	349.2600
CK3	19500	349.5420
CK3	19750	349.7720
CK3	20000	349.9960
CK3	20250	350.2080
CK3	20500	350.4320
CK3	20750	350.6340
CK3	21000	350.8580
CK3	21250	351.0660
CK3	21500	351.2560
CK3	21750	351.4740
CK3	22000	351.6480
CK3	22250	351.8440
CK3	22500	352.0260
CK3	22750	352.2000
CK3	23000	352.3600
CK3	23250	352.5320
CK3	23500	352.6940
CK3	23750	352.8360
CK3	24000	352.9780
CK3	24250	353.1380
CK3	24500	353.3020
CK3	24750	353.4320
CK3	25000	353.5960
CK3	25250	353.7140
CK3	25500	353.8480
CK3	25750	353.9720
CK3	26000	354.1160
CK3	26250	354.2580
CK3	26500	354.3740
CK3	26750	354.5020
CK3	27000	354.6060
CK3	27250	354.7240
CK3	27500	354.8320
CK3	27750	354.9520
CK3	28000	355.0660
CK3	28250	355.1940
CK3	28500	355.2940
CK3	28750	355.3860
CK3	29000	355.4800
CK3	29250	355.5860
CK3	29500	355.7120
CK3	29750	355.8060
CK3	30000	355.9080
CK3	30250	355.9800
CK3	30500	356.0820
CK3	30750	356.1760
CK3	31000	356.2660
CK3	31250	356.3840
CK3	31500	356.4420
CK3	31750	356.5200
CK3	32000	356.5820
CK3	32250	356.6740
CK3	32500	356.7620
CK3	32750	356.8380
CK3	33000	356.9220
CK3	33250	356.9900
CK3	33500	357.0720
CK3	33750	357.1420
CK3	34000	357.2360
CK3	34250	357.3220
CK3	34500	357.4200
CK3	34750	357.4900
CK3	35000	357.5580
CK3	35250	357.6380
CK3	35500	357.7000
CK3	35750	357.7540
CK3	36000	357.8280
CK3	36250	357.8820
CK3	36500	357.9520
CK3	36750	358.0080
CK3	37000	358.0880
CK3	37250	358.1620
CK3	37500	358.2200
CK3	37750	358.2840
CK3	38000	358.3500
CK3	38250	358.4000
CK3	38500	358.4760
CK3	38750	358.5460
CK3	39000	358.6040
CK3	39250	358.6660
CK3	39500	358.7160
CK3	39750	358.7880
CK3	40000	358.8420
CK3	40250	358.9120
CK3	40500	358.9720
CK3	40750	359.0200
CK3	41000	359.0800
CK3	41250	359.1360
CK3	41500	359.1900
CK3	41750	359.2440
CK3	42000	359.2820
CK3	42250	359.3200
CK3	42500	359.3680
CK3	42750	359.4180
CK3	43000	359.4580
CK3	43250	359.5000
CK3	43500	359.5440
CK3	43750	359.5800
CK3	44000	359.6220
CK3	44250	359.6920
CK3	44500	359.7460
CK3	44750	359.7840
CK3	45000	359.8200
CK3	45250	359.8700
CK3	45500	359.9120
CK3	45750	359.9420
CK3	46000	359.9800
CK3	46250	360.0340
CK3	46500	360.0640
CK3	46750	360.0940
CK3	47000	360.1360
CK3	47250	360.1820
CK3	47500	360.2120
CK3	47750	360.2400
CK3	48000	360.2740
CK3	48250	360.3200
CK3	48500	360.3520
CK3	48750	360.3980
CK3	49000	360.4340
CK3	49250	360.4620
CK3	49500	360.5000
CK3	49750	360.5420
CK3	50000	360.5780
CK3	50250	360.6060
CK3	50500	360.6400
CK3	50750	360.6820
CK3	51000	360.7260
CK3	51250	360.7740
CK3	51500	360.8040
CK3	51750	360.8340
CK3	52000	360.8620
CK3	52250	360.9000
CK3	52500	360.9320
CK3	52750	360.9660
CK3	53000	361.0000
CP1	0	0
CP1	250	5.2760
CP1	500	7.6920
CP1	750	9.7200
CP1	1000	11.4820
CP1	1250	13.0440
CP1	1500	14.4280
CP1	1750	15.7760
CP1	2000	17.0320
CP1	2250	18.1780
CP1	2500	19.2960
CP1	2750	20.4480
CP1	3000	21.4480
CP1	3250	22.4120
CP1	3500	23.3140
CP1	3750	24.2760
CP1	4000	25.1600
CP1	4250	26.0640
CP1	4500	26.9220
CP1	4750	27.7080
CP1	5000	28.4400
CP1	5250	29.1640
CP1	5500	29.8740
CP1	5750	30.5940
CP1	6000	31.2900
CP1	6250	31.9540
CP1	6500	32.6220
CP1	6750	33.3240
CP1	7000	34.0140
CP1	7250	34.7200
CP1	7500	35.3840
CP1	7750	36.0140
CP1	8000	36.6100
CP1	8250	37.2220
CP1	8500	37.7920
CP1	8750	38.3680
CP1	9000	38.9420
CP1	9250	39.4800
CP1	9500	39.9960
CP1	9750	40.5340
CP1	10000	41.0700
CP1	10250	41.6120
CP1	10500	42.1400
CP1	10750	42.6540
CP1	11000	43.1360
CP1	11250	43.6220
CP1	11500	44.1300
CP1	11750	44.6120
CP1	12000	45.0740
CP1	12250	45.5520
CP1	12500	45.9500
CP1	12750	46.4080
CP1	13000	46.8420
CP1	13250	47.2960
CP1	13500	47.7620
CP1	13750	48.2240
CP1	14000	48.6840
CP1	14250	49.1260
CP1	14500	49.5580
CP1	14750	49.9640
CP1	15000	50.3820
CP1	15250	50.8600
CP1	15500	51.3380
CP1	15750	51.7400
CP1	16000	52.1220
CP1	16250	52.5140
CP1	16500	52.8820
CP1	16750	53.3120
CP1	17000	53.6740
CP1	17250	54.0840
CP1	17500	54.4960
CP1	17750	54.8920
CP1	18000	55.2640
CP1	18250	55.6660
CP1	18500	56.0000
CP1	18750	56.3580
CP1	19000	56.6760
CP1	19250	57.0220
CP1	19500	57.3300
CP1	19750	57.7160
CP1	20000	58.1260
CP1	20250	58.4620
CP1	20500	58.8300
CP1	20750	59.1740
CP1	21000	59.4800
CP1	21250	59.8240
CP1	21500	60.2160
CP1	21750	60.5360
CP1	22000	60.8620
CP1	22250	61.2180
CP1	22500	61.5740
CP1	22750	61.8880
CP1	23000	62.2140
CP1	23250	62.5560
CP1	23500	62.8720
CP1	23750	63.2120
CP1	24000	63.5040
CP1	24250	63.8240
CP1	24500	64.1620
CP1	24750	64.4880
CP1	25000	64.8220
CP1	25250	65.1200
CP1	25500	65.4420
CP1	25750	65.7500
CP1	26000	66.0960
CP1	26250	66.3980
CP1	26500	66.7220
CP1	26750	67.0220
CP1	27000	67.3540
CP1	27250	67.6580
CP1	27500	67.9440
CP1	27750	68.2320
CP1	28000	68.5340
CP1	28250	68.8140
CP1	28500	69.1060
CP1	28750	69.3540
CP1	29000	69.6540
CP1	29250	69.9820
CP1	29500	70.2420
CP1	29750	70.5140
CP1	30000	70.7640
CP1	30250	71.0480
CP1	30500	71.3880
CP1	30750	71.6700
CP1	31000	71.9280
CP1	31250	72.1900
CP1	31500	72.4380
CP1	31750	72.7020
CP1	32000	72.9760
CP1	32250	73.2060
CP1	32500	73.4780
CP1	32750	73.7400
CP1	33000	74.0300
CP1	33250	74.3120
CP1	33500	74.5720
CP1	33750	74.8120
CP1	34000	75.0500
CP1	34250	75.2880
CP1	34500	75.5940
CP1	34750	75.8180
CP1	35000	76.0780
CP1	35250	76.3120
CP1	35500	76.5840
CP1	35750	76.8560
CP1	36000	77.0560
CP1	36250	77.3220
CP1	36500	77.5700
CP1	36750	77.8380
CP1	37000	78.0940
CP1	37250	78.3360
CP1	37500	78.5920
CP1	37750	78.8260
CP1	38000	79.0580
CP1	38250	79.2620
CP1	38500	79.5200
CP1	38750	79.7620
CP1	39000	79.9680
CP1	39250	80.1740
CP1	39500	80.4080
CP1	39750	80.6480
CP1	40000	80.8860
CP1	40250	81.1160
CP1	40500	81.3080
CP1	40750	81.5360
CP1	41000	81.7700
CP1	41250	82.0040
CP1	41500	82.1760
CP1	41750	82.4440
CP1	42000	82.6480
CP1	42250	82.8740
CP1	42500	83.0420
CP1	42750	83.2920
CP1	43000	83.4980
CP1	43250	83.7020
CP1	43500	83.9200
CP1	43750	84.1140
CP1	44000	84.3040
CP1	44250	84.4840
CP1	44500	84.7120
CP1	44750	84.9080
CP1	45000	85.1200
CP1	45250	85.2960
CP1	45500	85.5080
CP1	45750	85.7260
CP1	46000	85.9140
CP1	46250	86.1380
CP1	46500	86.3640
CP1	46750	86.5660
CP1	47000	86.7620
CP1	47250	86.9660
CP1	47500	87.1760
CP1	47750	87.3800
CP1	48000	87.5560
CP1	48250	87.7220
CP1	48500	87.9400
CP1	48750	88.1040
CP1	49000	88.2880
CP1	49250	88.5340
CP1	49500	88.7260
CP1	49750	88.8820
CP1	50000	89.1120
CP1	50250	89.3100
CP1	50500	89.4860
CP1	50750	89.7020
CP1	51000	89.8920
CP1	51250	90.0600
CP1	51500	90.2360
CP1	51750	90.4280
CP1	52000	90.5880
CP1	52250	90.7780
CP1	52500	90.9440
CP1	52750	91.1120
CP1	53000	91.2880
CP1	53250	91.4880
CP1	53500	91.6740
CP1	53750	91.8540
CP1	54000	91.9960
CP1	54250	92.1820
CP1	54500	92.3520
CP1	54750	92.5100
CP1	55000	92.6700
CP1	55250	92.8020
CP1	55500	92.9700
CP1	55750	93.1500
CP1	56000	93.2840
CP1	56250	93.4240
CP1	56500	93.5920
CP1	56750	93.7240
CP1	57000	93.9040
CP1	57250	94.0580
CP1	57500	94.2160
CP1	57750	94.3720
CP1	58000	94.5380
CP1	58250	94.7240
CP1	58500	94.9220
CP1	58750	95.0620
CP1	59000	95.2320
CP1	59250	95.3500
CP1	59500	95.5160
CP1	59750	95.6860
CP1	60000	95.8220
CP1	60250	95.9900
CP1	60500	96.1400
CP1	60750	96.3080
CP1	61000	96.4800
CP1	61250	96.6280
CP1	61500	96.7940
CP1	61750	96.9580
CP1	62000	97.1020
CP1	62250	97.2340
CP1	62500	97.3700
CP1	62750	97.5000
CP1	63000	97.6500
CP1	63250	97.8060
CP1	63500	97.9580
CP1	63750	98.1040
CP1	64000	98.2500
CP1	64250	98.4060
CP1	64500	98.5600
CP1	64750	98.7120
CP1	65000	98.8760
CP2	0	0
CP2	250	20.7440
CP2	500	36.1540
CP2	750	49.5700
CP2	1000	61.3540
CP2	1250	71.9680
CP2	1500	81.7980
CP2	1750	90.9700
CP2	2000	99.4320
CP2	2250	107.3520
CP2	2500	115.0020
CP2	2750	122.1880
CP2	3000	128.8740
CP2	3250	135.1920
CP2	3500	141.0960
CP2	3750	146.7100
CP2	4000	152.0180
CP2	4250	157.2120
CP2	4500	162.0580
CP2	4750	166.9400
CP2	5000	171.5120
CP2	5250	176.0340
CP2	5500	180.2920
CP2	5750	184.4760
CP2	6000	188.2760
CP2	6250	192.1920
CP2	6500	196.0220
CP2	6750	199.6740
CP2	7000	203.2240
CP2	7250	206.6980
CP2	7500	210.1120
CP2	7750	213.3080
CP2	8000	216.4320
CP2	8250	219.5220
CP2	8500	222.4140
CP2	8750	225.2760
CP2	9000	228.0680
CP2	9250	230.8020
CP2	9500	233.3900
CP2	9750	236.0380
CP2	10000	238.5360
CP2	10250	241.1320
CP2	10500	243.6100
CP2	10750	245.9080
CP2	11000	248.2100
CP2	11250	250.4140
CP2	11500	252.5880
CP2	11750	254.6960
CP2	12000	256.7580
CP2	12250	258.9120
CP2	12500	261.0220
CP2	12750	263.0100
CP2	13000	265.0400
CP2	13250	266.9980
CP2	13500	268.9220
CP2	13750	270.7100
CP2	14000	272.5340
CP2	14250	274.3460
CP2	14500	276.0820
CP2	14750	277.8920
CP2	15000	279.5760
CP2	15250	281.2940
CP2	15500	283.0260
CP2	15750	284.6520
CP2	16000	286.3300
CP2	16250	288.0460
CP2	16500	289.6440
CP2	16750	291.1700
CP2	17000	292.6080
CP2	17250	294.1160
CP2	17500	295.6820
CP2	17750	297.1360
CP2	18000	298.5740
CP2	18250	300.0500
CP2	18500	301.4100
CP2	18750	302.7980
CP2	19000	304.1260
CP2	19250	305.4740
CP2	19500	306.7960
CP2	19750	308.1600
CP2	20000	309.5600
CP2	20250	310.9360
CP2	20500	312.1860
CP2	20750	313.5800
CP2	21000	314.7860
CP2	21250	316.0140
CP2	21500	317.1960
CP2	21750	318.4140
CP2	22000	319.5780
CP2	22250	320.7560
CP2	22500	321.8900
CP2	22750	323.0480
CP2	23000	324.2160
CP2	23250	325.2540
CP2	23500	326.3160
CP2	23750	327.4640
CP2	24000	328.5320
CP2	24250	329.6020
CP2	24500	330.6380
CP2	24750	331.6220
CP2	25000	332.6420
CP2	25250	333.6200
CP2	25500	334.6400
CP2	25750	335.7240
CP2	26000	336.6920
CP2	26250	337.7160
CP2	26500	338.6600
CP2	26750	339.6000
CP2	27000	340.5640
CP2	27250	341.4940
CP2	27500	342.3800
CP2	27750	343.3020
CP2	28000	344.1460
CP2	28250	344.9720
CP2	28500	345.7780
CP2	28750	346.6120
CP2	29000	347.4180
CP2	29250	348.2700
CP2	29500	349.1420
CP2	29750	349.9220
CP2	30000	350.7920
CP2	30250	351.5900
CP2	30500	352.4620
CP2	30750	353.2320
CP2	31000	354.0680
CP2	31250	354.9140
CP2	31500	355.7380
CP2	31750	356.5580
CP2	32000	357.3120
CP2	32250	358.1400
CP2	32500	358.9060
CP2	32750	359.6260
CP2	33000	360.3580
CP2	33250	361.1140
CP2	33500	361.8340
CP2	33750	362.6300
CP2	34000	363.3380
CP2	34250	364.0540
CP2	34500	364.7540
CP2	34750	365.5260
CP2	35000	366.1680
CP2	35250	366.8140
CP2	35500	367.4840
CP2	35750	368.1420
CP2	36000	368.8080
CP2	36250	369.5500
CP2	36500	370.2340
CP2	36750	370.8580
CP2	37000	371.5580
CP2	37250	372.1800
CP2	37500	372.8100
CP2	37750	373.4460
CP2	38000	374.0240
CP2	38250	374.6260
CP2	38500	375.2660
CP2	38750	375.8860
CP2	39000	376.5240
CP2	39250	377.1660
CP2	39500	377.7920
CP2	39750	378.3760
CP2	40000	378.9580
CP2	40250	379.5040
CP2	40500	380.0740
CP2	40750	380.6660
CP2	41000	381.3040
CP2	41250	381.8280
CP2	41500	382.4040
CP2	41750	383.0600
CP2	42000	383.6540
CP2	42250	384.2340
CP2	42500	384.7480
CP2	42750	385.3200
CP2	43000	385.8760
CP2	43250	386.3980
CP2	43500	386.9280
CP2	43750	387.5020
CP2	44000	388.0480
CP2	44250	388.5320
CP2	44500	389.0520
CP2	44750	389.5580
CP2	45000	390.1100
CP2	45250	390.6900
CP2	45500	391.2340
CP2	45750	391.7540
CP2	46000	392.2380
CP2	46250	392.7140
CP2	46500	393.2260
CP2	46750	393.7340
CP2	47000	394.2060
CP2	47250	394.7000
CP2	47500	395.2160
CP2	47750	395.6820
CP2	48000	396.1380
CP2	48250	396.5660
CP2	48500	397.0220
CP2	48750	397.5140
CP2	49000	398.0340
CP2	49250	398.5720
CP2	49500	399.0360
CP2	49750	399.5160
CP2	50000	399.9800
CP2	50250	400.4140
CP2	50500	400.8940
CP2	50750	401.3420
CP2	51000	401.7640
CP2	51250	402.2240
CP2	51500	402.6680
CP2	51750	403.1440
CP2	52000	403.5680
CP2	52250	403.9880
CP2	52500	404.4480
CP2	52750	404.8420
CP2	53000	405.2340
CP2	53250	405.6680
CP2	53500	406.1100
CP2	53750	406.5200
CP2	54000	406.8560
CP2	54250	407.2980
CP2	54500	407.7320
CP2	54750	408.1320
CP2	55000	408.5740
CP2	55250	409.0040
CP2	55500	409.4060
CP2	55750	409.7620
CP2	56000	410.2080
CP2	56250	410.6000
CP2	56500	410.9960
CP2	56750	411.3960
CP2	57000	411.7720
CP2	57250	412.1280
CP2	57500	412.5220
CP2	57750	412.9060
CP2	58000	413.3040
CP2	58250	413.7180
CP3	0	0
CP3	250	19.9080
CP3	500	34.2720
CP3	750	46.4820
CP3	1000	57.6160
CP3	1250	67.5280
CP3	1500	76.4800
CP3	1750	84.7520
CP3	2000	92.7640
CP3	2250	100.0320
CP3	2500	107.0300
CP3	2750	113.2660
CP3	3000	119.5440
CP3	3250	125.3400
CP3	3500	130.9880
CP3	3750	136.2240
CP3	4000	141.2320
CP3	4250	145.9900
CP3	4500	150.5080
CP3	4750	154.8820
CP3	5000	159.3140
CP3	5250	163.5080
CP3	5500	167.6480
CP3	5750	171.5060
CP3	6000	175.2740
CP3	6250	178.6660
CP3	6500	182.2320
CP3	6750	185.4500
CP3	7000	188.5840
CP3	7250	191.5940
CP3	7500	194.5200
CP3	7750	197.4580
CP3	8000	200.3980
CP3	8250	203.1720
CP3	8500	205.9160
CP3	8750	208.6480
CP3	9000	211.2180
CP3	9250	213.6780
CP3	9500	216.1280
CP3	9750	218.5160
CP3	10000	220.9240
CP3	10250	223.2720
CP3	10500	225.5340
CP3	10750	227.7820
CP3	11000	229.9860
CP3	11250	232.1140
CP3	11500	234.1420
CP3	11750	236.1340
CP3	12000	238.1000
CP3	12250	239.9440
CP3	12500	241.9040
CP3	12750	243.7900
CP3	13000	245.6820
CP3	13250	247.4580
CP3	13500	249.2440
CP3	13750	250.9220
CP3	14000	252.5740
CP3	14250	254.3000
CP3	14500	255.9840
CP3	14750	257.6780
CP3	15000	259.2600
CP3	15250	260.8840
CP3	15500	262.5060
CP3	15750	264.0440
CP3	16000	265.6520
CP3	16250	267.2360
CP3	16500	268.6760
CP3	16750	270.1860
CP3	17000	271.7000
CP3	17250	273.1000
CP3	17500	274.4940
CP3	17750	275.8640
CP3	18000	277.2180
CP3	18250	278.5160
CP3	18500	279.8020
CP3	18750	281.1140
CP3	19000	282.3840
CP3	19250	283.7340
CP3	19500	285.0620
CP3	19750	286.2020
CP3	20000	287.3420
CP3	20250	288.4760
CP3	20500	289.6400
CP3	20750	290.7700
CP3	21000	291.9200
CP3	21250	293.0280
CP3	21500	294.2360
CP3	21750	295.2820
CP3	22000	296.4320
CP3	22250	297.5720
CP3	22500	298.6340
CP3	22750	299.7200
CP3	23000	300.7520
CP3	23250	301.7220
CP3	23500	302.7100
CP3	23750	303.7320
CP3	24000	304.7180
CP3	24250	305.7460
CP3	24500	306.6580
CP3	24750	307.5720
CP3	25000	308.5400
CP3	25250	309.4880
CP3	25500	310.4320
CP3	25750	311.3500
CP3	26000	312.2660
CP3	26250	313.1620
CP3	26500	314.0720
CP3	26750	314.9280
CP3	27000	315.8320
CP3	27250	316.7000
CP3	27500	317.4560
CP3	27750	318.3400
CP3	28000	319.1700
CP3	28250	319.9540
CP3	28500	320.8140
CP3	28750	321.6480
CP3	29000	322.4060
CP3	29250	323.2260
CP3	29500	324.0080
CP3	29750	324.8420
CP3	30000	325.6500
CP3	30250	326.3920
CP3	30500	327.1040
CP3	30750	327.8560
CP3	31000	328.6640
CP3	31250	329.4420
CP3	31500	330.1580
CP3	31750	330.8900
CP3	32000	331.6100
CP3	32250	332.2860
[truncated: 2,341 more rows]
