# Supplementary material for: Comparison of Gut Bacterial Communities of Grapholita molesta (Lepidoptera: Tortricidae) Reared on Different Host Plants
Source: Int J Mol Sci. 2021 Jun 25;22(13):6843. doi: 10.3390/ijms22136843 (PMC8268091; doi:10.3390/ijms22136843)
Supplement: Supplementary file 1 [file ijms-22-06843-s001.zip › S2 allsample.shannon_curve_data.xls]

sample	numsampled	Value
A1	0	0
A1	250	0.1893
A1	500	0.1978
A1	750	0.2017
A1	1000	0.2037
A1	1250	0.2055
A1	1500	0.2054
A1	1750	0.2062
A1	2000	0.2070
A1	2250	0.2075
A1	2500	0.2080
A1	2750	0.2081
A1	3000	0.2086
A1	3250	0.2086
A1	3500	0.2090
A1	3750	0.2090
A1	4000	0.2091
A1	4250	0.2094
A1	4500	0.2094
A1	4750	0.2095
A1	5000	0.2098
A1	5250	0.2098
A1	5500	0.2099
A1	5750	0.2101
A1	6000	0.2104
A1	6250	0.2102
A1	6500	0.2105
A1	6750	0.2106
A1	7000	0.2107
A1	7250	0.2109
A1	7500	0.2110
A1	7750	0.2110
A1	8000	0.2111
A1	8250	0.2111
A1	8500	0.2112
A1	8750	0.2113
A1	9000	0.2114
A1	9250	0.2114
A1	9500	0.2115
A1	9750	0.2114
A1	10000	0.2116
A1	10250	0.2117
A1	10500	0.2118
A1	10750	0.2118
A1	11000	0.2118
A1	11250	0.2120
A1	11500	0.2122
A1	11750	0.2123
A1	12000	0.2123
A1	12250	0.2125
A1	12500	0.2124
A1	12750	0.2124
A1	13000	0.2125
A1	13250	0.2126
A1	13500	0.2126
A1	13750	0.2126
A1	14000	0.2127
A1	14250	0.2128
A1	14500	0.2129
A1	14750	0.2129
A1	15000	0.2130
A1	15250	0.2131
A1	15500	0.2131
A1	15750	0.2131
A1	16000	0.2131
A1	16250	0.2132
A1	16500	0.2132
A1	16750	0.2132
A1	17000	0.2133
A1	17250	0.2134
A1	17500	0.2134
A1	17750	0.2134
A1	18000	0.2135
A1	18250	0.2135
A1	18500	0.2134
A1	18750	0.2134
A1	19000	0.2134
A1	19250	0.2135
A1	19500	0.2135
A1	19750	0.2135
A1	20000	0.2136
A1	20250	0.2136
A1	20500	0.2136
A1	20750	0.2136
A1	21000	0.2137
A1	21250	0.2137
A1	21500	0.2137
A1	21750	0.2138
A1	22000	0.2138
A1	22250	0.2138
A1	22500	0.2139
A1	22750	0.2139
A1	23000	0.2139
A1	23250	0.2139
A1	23500	0.2138
A1	23750	0.2139
A1	24000	0.2139
A1	24250	0.2138
A1	24500	0.2139
A1	24750	0.2139
A1	25000	0.2139
A1	25250	0.2140
A1	25500	0.2140
A1	25750	0.2140
A1	26000	0.2141
A1	26250	0.2141
A1	26500	0.2141
A1	26750	0.2142
A1	27000	0.2142
A1	27250	0.2142
A1	27500	0.2142
A1	27750	0.2143
A1	28000	0.2143
A1	28250	0.2143
A1	28500	0.2144
A1	28750	0.2144
A1	29000	0.2144
A1	29250	0.2144
A1	29500	0.2144
A1	29750	0.2144
A1	30000	0.2144
A1	30250	0.2144
A1	30500	0.2145
A1	30750	0.2144
A1	31000	0.2144
A1	31250	0.2144
A1	31500	0.2145
A1	31750	0.2144
A1	32000	0.2144
A1	32250	0.2145
A1	32500	0.2145
A1	32750	0.2145
A1	33000	0.2145
A1	33250	0.2145
A1	33500	0.2145
A1	33750	0.2145
A1	34000	0.2145
A1	34250	0.2146
A1	34500	0.2146
A1	34750	0.2146
A1	35000	0.2146
A1	35250	0.2147
A1	35500	0.2147
A1	35750	0.2147
A1	36000	0.2148
A1	36250	0.2148
A1	36500	0.2148
A1	36750	0.2148
A1	37000	0.2149
A1	37250	0.2149
A1	37500	0.2149
A1	37750	0.2149
A1	38000	0.2149
A1	38250	0.2149
A1	38500	0.2149
A1	38750	0.2150
A1	39000	0.2150
A1	39250	0.2150
A1	39500	0.2151
A1	39750	0.2151
A1	40000	0.2151
A1	40250	0.2151
A1	40500	0.2151
A1	40750	0.2151
A1	41000	0.2151
A1	41250	0.2151
A1	41500	0.2151
A1	41750	0.2152
A1	42000	0.2152
A1	42250	0.2152
A1	42500	0.2152
A1	42750	0.2152
A1	43000	0.2152
A1	43250	0.2152
A1	43500	0.2152
A1	43750	0.2153
A1	44000	0.2153
A1	44250	0.2153
A1	44500	0.2153
A1	44750	0.2153
A1	45000	0.2153
A1	45250	0.2153
A1	45500	0.2153
A1	45750	0.2153
A1	46000	0.2153
A1	46250	0.2153
A1	46500	0.2153
A1	46750	0.2153
A1	47000	0.2153
A1	47250	0.2153
A1	47500	0.2153
A1	47750	0.2153
A1	48000	0.2153
A1	48250	0.2153
A1	48500	0.2153
A1	48750	0.2154
A1	49000	0.2154
A1	49250	0.2154
A1	49500	0.2154
A1	49750	0.2154
A1	50000	0.2155
A1	50250	0.2155
A1	50500	0.2154
A1	50750	0.2154
A1	51000	0.2154
A1	51250	0.2154
A1	51500	0.2155
A1	51750	0.2155
A1	52000	0.2155
A1	52250	0.2155
A1	52500	0.2155
A1	52750	0.2155
A1	53000	0.2155
A1	53250	0.2155
A1	53500	0.2155
A1	53750	0.2155
A1	54000	0.2156
A1	54250	0.2156
A1	54500	0.2156
A1	54750	0.2156
A1	55000	0.2156
A1	55250	0.2156
A1	55500	0.2156
A1	55750	0.2156
A1	56000	0.2157
A1	56250	0.2156
A1	56500	0.2156
A1	56750	0.2156
A1	57000	0.2157
A1	57250	0.2157
A1	57500	0.2157
A1	57750	0.2157
A1	58000	0.2157
A1	58250	0.2157
A1	58500	0.2157
A1	58750	0.2157
A1	59000	0.2157
A1	59250	0.2157
A1	59500	0.2157
A1	59750	0.2157
A1	60000	0.2157
A1	60250	0.2157
A1	60500	0.2157
A1	60750	0.2157
A1	61000	0.2157
A1	61250	0.2157
A1	61500	0.2157
A1	61750	0.2158
A1	62000	0.2158
A1	62250	0.2158
A1	62500	0.2158
A1	62750	0.2158
A1	63000	0.2158
A1	63250	0.2158
A1	63500	0.2158
A1	63750	0.2158
A1	64000	0.2159
A1	64250	0.2159
A1	64500	0.2159
A1	64750	0.2159
A1	65000	0.2159
A1	65250	0.2160
A1	65500	0.2160
A1	65750	0.2160
A1	66000	0.2160
A1	66250	0.2160
A1	66500	0.2160
A1	66750	0.2160
A2	0	0
A2	250	0.1235
A2	500	0.1292
A2	750	0.1326
A2	1000	0.1351
A2	1250	0.1366
A2	1500	0.1392
A2	1750	0.1398
A2	2000	0.1401
A2	2250	0.1405
A2	2500	0.1411
A2	2750	0.1416
A2	3000	0.1421
A2	3250	0.1426
A2	3500	0.1429
A2	3750	0.1430
A2	4000	0.1434
A2	4250	0.1436
A2	4500	0.1441
A2	4750	0.1445
A2	5000	0.1448
A2	5250	0.1451
A2	5500	0.1453
A2	5750	0.1455
A2	6000	0.1457
A2	6250	0.1460
A2	6500	0.1462
A2	6750	0.1464
A2	7000	0.1465
A2	7250	0.1466
A2	7500	0.1466
A2	7750	0.1470
A2	8000	0.1471
A2	8250	0.1471
A2	8500	0.1474
A2	8750	0.1476
A2	9000	0.1478
A2	9250	0.1479
A2	9500	0.1480
A2	9750	0.1482
A2	10000	0.1484
A2	10250	0.1484
A2	10500	0.1486
A2	10750	0.1487
A2	11000	0.1487
A2	11250	0.1488
A2	11500	0.1488
A2	11750	0.1489
A2	12000	0.1490
A2	12250	0.1490
A2	12500	0.1491
A2	12750	0.1492
A2	13000	0.1493
A2	13250	0.1493
A2	13500	0.1493
A2	13750	0.1496
A2	14000	0.1496
A2	14250	0.1497
A2	14500	0.1498
A2	14750	0.1497
A2	15000	0.1498
A2	15250	0.1498
A2	15500	0.1499
A2	15750	0.1499
A2	16000	0.1499
A2	16250	0.1500
A2	16500	0.1501
A2	16750	0.1501
A2	17000	0.1501
A2	17250	0.1502
A2	17500	0.1502
A2	17750	0.1503
A2	18000	0.1503
A2	18250	0.1504
A2	18500	0.1505
A2	18750	0.1505
A2	19000	0.1505
A2	19250	0.1506
A2	19500	0.1507
A2	19750	0.1507
A2	20000	0.1507
A2	20250	0.1508
A2	20500	0.1509
A2	20750	0.1509
A2	21000	0.1510
A2	21250	0.1510
A2	21500	0.1511
A2	21750	0.1511
A2	22000	0.1511
A2	22250	0.1512
A2	22500	0.1512
A2	22750	0.1513
A2	23000	0.1514
A2	23250	0.1514
A2	23500	0.1515
A2	23750	0.1516
A2	24000	0.1516
A2	24250	0.1516
A2	24500	0.1517
A2	24750	0.1517
A2	25000	0.1517
A2	25250	0.1517
A2	25500	0.1518
A2	25750	0.1518
A2	26000	0.1519
A2	26250	0.1519
A2	26500	0.1519
A2	26750	0.1520
A2	27000	0.1520
A2	27250	0.1521
A2	27500	0.1521
A2	27750	0.1521
A2	28000	0.1522
A2	28250	0.1522
A2	28500	0.1522
A2	28750	0.1523
A2	29000	0.1523
A2	29250	0.1523
A2	29500	0.1523
A2	29750	0.1524
A2	30000	0.1524
A2	30250	0.1524
A2	30500	0.1525
A2	30750	0.1526
A2	31000	0.1526
A2	31250	0.1526
A2	31500	0.1526
A2	31750	0.1526
A2	32000	0.1526
A2	32250	0.1526
A2	32500	0.1526
A2	32750	0.1527
A2	33000	0.1527
A2	33250	0.1527
A2	33500	0.1527
A2	33750	0.1527
A2	34000	0.1528
A2	34250	0.1528
A2	34500	0.1528
A2	34750	0.1529
A2	35000	0.1529
A2	35250	0.1529
A2	35500	0.1529
A2	35750	0.1529
A2	36000	0.1529
A2	36250	0.1530
A2	36500	0.1529
A2	36750	0.1530
A2	37000	0.1530
A2	37250	0.1530
A2	37500	0.1530
A2	37750	0.1530
A2	38000	0.1530
A2	38250	0.1531
A2	38500	0.1531
A2	38750	0.1531
A2	39000	0.1532
A2	39250	0.1532
A2	39500	0.1532
A2	39750	0.1532
A2	40000	0.1532
A2	40250	0.1532
A2	40500	0.1533
A2	40750	0.1533
A2	41000	0.1533
A2	41250	0.1533
A2	41500	0.1533
A2	41750	0.1534
A2	42000	0.1534
A2	42250	0.1534
A2	42500	0.1535
A2	42750	0.1535
A2	43000	0.1535
A2	43250	0.1536
A2	43500	0.1536
A2	43750	0.1536
A2	44000	0.1536
A2	44250	0.1536
A2	44500	0.1536
A2	44750	0.1536
A2	45000	0.1536
A2	45250	0.1537
A2	45500	0.1537
A2	45750	0.1537
A2	46000	0.1537
A2	46250	0.1537
A2	46500	0.1537
A2	46750	0.1537
A2	47000	0.1537
A2	47250	0.1537
A2	47500	0.1538
A2	47750	0.1538
A2	48000	0.1538
A2	48250	0.1538
A2	48500	0.1538
A2	48750	0.1538
A2	49000	0.1538
A2	49250	0.1538
A2	49500	0.1539
A2	49750	0.1539
A2	50000	0.1539
A2	50250	0.1538
A2	50500	0.1538
A2	50750	0.1538
A2	51000	0.1538
A2	51250	0.1539
A2	51500	0.1539
A2	51750	0.1539
A2	52000	0.1539
A2	52250	0.1539
A2	52500	0.1540
A2	52750	0.1540
A2	53000	0.1540
A2	53250	0.1540
A2	53500	0.1541
A2	53750	0.1541
A2	54000	0.1541
A2	54250	0.1541
A2	54500	0.1541
A2	54750	0.1541
A2	55000	0.1541
A2	55250	0.1541
A2	55500	0.1541
A2	55750	0.1542
A2	56000	0.1542
A2	56250	0.1542
A2	56500	0.1542
A2	56750	0.1542
A2	57000	0.1542
A2	57250	0.1542
A2	57500	0.1542
A2	57750	0.1542
A2	58000	0.1542
A2	58250	0.1542
A2	58500	0.1542
A2	58750	0.1543
A2	59000	0.1543
A2	59250	0.1543
A2	59500	0.1543
A2	59750	0.1543
A2	60000	0.1543
A2	60250	0.1543
A2	60500	0.1543
A2	60750	0.1543
A2	61000	0.1543
A2	61250	0.1543
A2	61500	0.1544
A2	61750	0.1544
A2	62000	0.1544
A2	62250	0.1544
A2	62500	0.1544
A2	62750	0.1544
A2	63000	0.1544
A2	63250	0.1544
A2	63500	0.1544
A2	63750	0.1544
A2	64000	0.1545
A2	64250	0.1545
A2	64500	0.1545
A2	64750	0.1545
A2	65000	0.1545
A2	65250	0.1545
A2	65500	0.1545
A2	65750	0.1545
A2	66000	0.1545
A2	66250	0.1545
A2	66500	0.1546
A3	0	0
A3	250	0.1370
A3	500	0.1437
A3	750	0.1474
A3	1000	0.1495
A3	1250	0.1528
A3	1500	0.1546
A3	1750	0.1558
A3	2000	0.1571
A3	2250	0.1581
A3	2500	0.1585
A3	2750	0.1593
A3	3000	0.1597
A3	3250	0.1603
A3	3500	0.1608
A3	3750	0.1615
A3	4000	0.1620
A3	4250	0.1628
A3	4500	0.1632
A3	4750	0.1634
A3	5000	0.1639
A3	5250	0.1643
A3	5500	0.1646
A3	5750	0.1651
A3	6000	0.1655
A3	6250	0.1660
A3	6500	0.1661
A3	6750	0.1664
A3	7000	0.1666
A3	7250	0.1669
A3	7500	0.1671
A3	7750	0.1673
A3	8000	0.1674
A3	8250	0.1676
A3	8500	0.1678
A3	8750	0.1681
A3	9000	0.1683
A3	9250	0.1683
A3	9500	0.1684
A3	9750	0.1685
A3	10000	0.1686
A3	10250	0.1688
A3	10500	0.1689
A3	10750	0.1690
A3	11000	0.1692
A3	11250	0.1693
A3	11500	0.1693
A3	11750	0.1694
A3	12000	0.1696
A3	12250	0.1697
A3	12500	0.1698
A3	12750	0.1699
A3	13000	0.1700
A3	13250	0.1701
A3	13500	0.1702
A3	13750	0.1702
A3	14000	0.1703
A3	14250	0.1703
A3	14500	0.1705
A3	14750	0.1705
A3	15000	0.1706
A3	15250	0.1707
A3	15500	0.1707
A3	15750	0.1708
A3	16000	0.1709
A3	16250	0.1710
A3	16500	0.1710
A3	16750	0.1712
A3	17000	0.1712
A3	17250	0.1713
A3	17500	0.1714
A3	17750	0.1715
A3	18000	0.1715
A3	18250	0.1716
A3	18500	0.1717
A3	18750	0.1718
A3	19000	0.1718
A3	19250	0.1719
A3	19500	0.1719
A3	19750	0.1720
A3	20000	0.1720
A3	20250	0.1720
A3	20500	0.1721
A3	20750	0.1722
A3	21000	0.1722
A3	21250	0.1722
A3	21500	0.1722
A3	21750	0.1723
A3	22000	0.1724
A3	22250	0.1724
A3	22500	0.1725
A3	22750	0.1725
A3	23000	0.1725
A3	23250	0.1727
A3	23500	0.1727
A3	23750	0.1727
A3	24000	0.1728
A3	24250	0.1728
A3	24500	0.1729
A3	24750	0.1729
A3	25000	0.1730
A3	25250	0.1730
A3	25500	0.1730
A3	25750	0.1731
A3	26000	0.1732
A3	26250	0.1732
A3	26500	0.1733
A3	26750	0.1733
A3	27000	0.1733
A3	27250	0.1733
A3	27500	0.1734
A3	27750	0.1734
A3	28000	0.1735
A3	28250	0.1735
A3	28500	0.1735
A3	28750	0.1736
A3	29000	0.1736
A3	29250	0.1736
A3	29500	0.1736
A3	29750	0.1736
A3	30000	0.1737
A3	30250	0.1737
A3	30500	0.1737
A3	30750	0.1737
A3	31000	0.1738
A3	31250	0.1738
A3	31500	0.1738
A3	31750	0.1738
A3	32000	0.1739
A3	32250	0.1739
A3	32500	0.1739
A3	32750	0.1740
A3	33000	0.1740
A3	33250	0.1740
A3	33500	0.1741
A3	33750	0.1741
A3	34000	0.1742
A3	34250	0.1742
A3	34500	0.1742
A3	34750	0.1742
A3	35000	0.1742
A3	35250	0.1742
A3	35500	0.1743
A3	35750	0.1743
A3	36000	0.1744
A3	36250	0.1744
A3	36500	0.1744
A3	36750	0.1744
A3	37000	0.1744
A3	37250	0.1744
A3	37500	0.1745
A3	37750	0.1745
A3	38000	0.1745
A3	38250	0.1745
A3	38500	0.1746
A3	38750	0.1746
A3	39000	0.1746
A3	39250	0.1746
A3	39500	0.1746
A3	39750	0.1747
A3	40000	0.1747
A3	40250	0.1747
A3	40500	0.1748
A3	40750	0.1748
A3	41000	0.1748
A3	41250	0.1748
A3	41500	0.1748
A3	41750	0.1748
A3	42000	0.1749
A3	42250	0.1749
A3	42500	0.1749
A3	42750	0.1749
A3	43000	0.1749
A3	43250	0.1749
A3	43500	0.1749
A3	43750	0.1749
A3	44000	0.1749
A3	44250	0.1750
A3	44500	0.1750
A3	44750	0.1750
A3	45000	0.1750
A3	45250	0.1751
A3	45500	0.1751
A3	45750	0.1751
A3	46000	0.1751
A3	46250	0.1751
A3	46500	0.1751
A3	46750	0.1751
A3	47000	0.1752
A3	47250	0.1752
A3	47500	0.1752
A3	47750	0.1752
A3	48000	0.1752
A3	48250	0.1752
A3	48500	0.1752
A3	48750	0.1752
A3	49000	0.1753
A3	49250	0.1753
A3	49500	0.1753
A3	49750	0.1753
A3	50000	0.1753
A3	50250	0.1753
A3	50500	0.1753
A3	50750	0.1754
A3	51000	0.1754
A3	51250	0.1754
A3	51500	0.1754
A3	51750	0.1755
A3	52000	0.1755
A3	52250	0.1755
A3	52500	0.1755
A3	52750	0.1755
A3	53000	0.1755
A3	53250	0.1755
A3	53500	0.1755
A3	53750	0.1756
A3	54000	0.1756
A3	54250	0.1756
A3	54500	0.1756
A3	54750	0.1756
A3	55000	0.1756
A3	55250	0.1756
A3	55500	0.1756
A3	55750	0.1756
A3	56000	0.1756
A3	56250	0.1756
A3	56500	0.1757
A3	56750	0.1757
A3	57000	0.1757
A3	57250	0.1757
A3	57500	0.1757
A3	57750	0.1757
A3	58000	0.1757
A3	58250	0.1757
A3	58500	0.1757
A3	58750	0.1758
A3	59000	0.1758
A3	59250	0.1758
A3	59500	0.1758
A3	59750	0.1758
A3	60000	0.1759
A3	60250	0.1759
A3	60500	0.1759
CK1	0	0
CK1	250	4.3562
CK1	500	4.6163
CK1	750	4.7321
CK1	1000	4.7946
CK1	1250	4.8364
CK1	1500	4.8643
CK1	1750	4.8849
CK1	2000	4.8998
CK1	2250	4.9111
CK1	2500	4.9204
CK1	2750	4.9276
CK1	3000	4.9339
CK1	3250	4.9391
CK1	3500	4.9434
CK1	3750	4.9477
CK1	4000	4.9515
CK1	4250	4.9543
CK1	4500	4.9569
CK1	4750	4.9594
CK1	5000	4.9614
CK1	5250	4.9637
CK1	5500	4.9655
CK1	5750	4.9672
CK1	6000	4.9687
CK1	6250	4.9701
CK1	6500	4.9713
CK1	6750	4.9724
CK1	7000	4.9732
CK1	7250	4.9741
CK1	7500	4.9748
CK1	7750	4.9759
CK1	8000	4.9769
CK1	8250	4.9778
CK1	8500	4.9785
CK1	8750	4.9792
CK1	9000	4.9798
CK1	9250	4.9805
CK1	9500	4.9811
CK1	9750	4.9817
CK1	10000	4.9822
CK1	10250	4.9827
CK1	10500	4.9832
CK1	10750	4.9837
CK1	11000	4.9840
CK1	11250	4.9844
CK1	11500	4.9850
CK1	11750	4.9853
CK1	12000	4.9857
CK1	12250	4.9860
CK1	12500	4.9862
CK1	12750	4.9867
CK1	13000	4.9871
CK1	13250	4.9873
CK1	13500	4.9874
CK1	13750	4.9877
CK1	14000	4.9879
CK1	14250	4.9881
CK1	14500	4.9884
CK1	14750	4.9885
CK1	15000	4.9887
CK1	15250	4.9889
CK1	15500	4.9891
CK1	15750	4.9893
CK1	16000	4.9896
CK1	16250	4.9899
CK1	16500	4.9901
CK1	16750	4.9903
CK1	17000	4.9904
CK1	17250	4.9905
CK1	17500	4.9907
CK1	17750	4.9908
CK1	18000	4.9910
CK1	18250	4.9912
CK1	18500	4.9913
CK1	18750	4.9915
CK1	19000	4.9915
CK1	19250	4.9917
CK1	19500	4.9919
CK1	19750	4.9919
CK1	20000	4.9919
CK1	20250	4.9919
CK1	20500	4.9920
CK1	20750	4.9921
CK1	21000	4.9922
CK1	21250	4.9923
CK1	21500	4.9924
CK1	21750	4.9926
CK1	22000	4.9926
CK1	22250	4.9928
CK1	22500	4.9929
CK1	22750	4.9930
CK1	23000	4.9931
CK1	23250	4.9932
CK1	23500	4.9933
CK1	23750	4.9934
CK1	24000	4.9935
CK1	24250	4.9937
CK1	24500	4.9938
CK1	24750	4.9939
CK1	25000	4.9940
CK1	25250	4.9941
CK1	25500	4.9942
CK1	25750	4.9943
CK1	26000	4.9945
CK1	26250	4.9946
CK1	26500	4.9947
CK1	26750	4.9947
CK1	27000	4.9947
CK1	27250	4.9948
CK1	27500	4.9949
CK1	27750	4.9949
CK1	28000	4.9949
CK1	28250	4.9950
CK1	28500	4.9950
CK1	28750	4.9951
CK1	29000	4.9952
CK1	29250	4.9952
CK1	29500	4.9953
CK1	29750	4.9953
CK1	30000	4.9953
CK1	30250	4.9955
CK1	30500	4.9955
CK1	30750	4.9955
CK1	31000	4.9957
CK1	31250	4.9957
CK1	31500	4.9957
CK1	31750	4.9958
CK1	32000	4.9959
CK1	32250	4.9960
CK1	32500	4.9961
CK1	32750	4.9961
CK1	33000	4.9961
CK1	33250	4.9962
CK1	33500	4.9962
CK1	33750	4.9963
CK1	34000	4.9962
CK1	34250	4.9963
CK1	34500	4.9963
CK1	34750	4.9964
CK1	35000	4.9964
CK1	35250	4.9965
CK1	35500	4.9965
CK1	35750	4.9965
CK1	36000	4.9965
CK1	36250	4.9965
CK1	36500	4.9966
CK1	36750	4.9967
CK1	37000	4.9967
CK1	37250	4.9967
CK1	37500	4.9967
CK1	37750	4.9967
CK1	38000	4.9967
CK1	38250	4.9968
CK1	38500	4.9968
CK1	38750	4.9968
CK1	39000	4.9969
CK1	39250	4.9969
CK1	39500	4.9969
CK1	39750	4.9970
CK1	40000	4.9969
CK1	40250	4.9969
CK1	40500	4.9969
CK1	40750	4.9969
CK1	41000	4.9970
CK1	41250	4.9970
CK1	41500	4.9970
CK1	41750	4.9970
CK1	42000	4.9970
CK1	42250	4.9970
CK1	42500	4.9970
CK1	42750	4.9970
CK1	43000	4.9971
CK1	43250	4.9971
CK1	43500	4.9971
CK1	43750	4.9972
CK1	44000	4.9972
CK1	44250	4.9972
CK1	44500	4.9972
CK1	44750	4.9973
CK1	45000	4.9972
CK2	0	0
CK2	250	2.5603
CK2	500	2.7345
CK2	750	2.8174
CK2	1000	2.8611
CK2	1250	2.8939
CK2	1500	2.9152
CK2	1750	2.9302
CK2	2000	2.9426
CK2	2250	2.9524
CK2	2500	2.9603
CK2	2750	2.9667
CK2	3000	2.9727
CK2	3250	2.9774
CK2	3500	2.9813
CK2	3750	2.9847
CK2	4000	2.9882
CK2	4250	2.9912
CK2	4500	2.9935
CK2	4750	2.9957
CK2	5000	2.9982
CK2	5250	3.0002
CK2	5500	3.0019
CK2	5750	3.0034
CK2	6000	3.0052
CK2	6250	3.0069
CK2	6500	3.0078
CK2	6750	3.0092
CK2	7000	3.0103
CK2	7250	3.0111
CK2	7500	3.0117
CK2	7750	3.0122
CK2	8000	3.0130
CK2	8250	3.0139
CK2	8500	3.0147
CK2	8750	3.0156
CK2	9000	3.0164
CK2	9250	3.0170
CK2	9500	3.0174
CK2	9750	3.0181
CK2	10000	3.0188
CK2	10250	3.0192
CK2	10500	3.0195
CK2	10750	3.0202
CK2	11000	3.0205
CK2	11250	3.0210
CK2	11500	3.0214
CK2	11750	3.0219
CK2	12000	3.0225
CK2	12250	3.0228
CK2	12500	3.0234
CK2	12750	3.0239
CK2	13000	3.0241
CK2	13250	3.0243
CK2	13500	3.0245
CK2	13750	3.0247
CK2	14000	3.0248
CK2	14250	3.0248
CK2	14500	3.0252
CK2	14750	3.0254
CK2	15000	3.0256
CK2	15250	3.0259
CK2	15500	3.0263
CK2	15750	3.0265
CK2	16000	3.0269
CK2	16250	3.0273
CK2	16500	3.0274
CK2	16750	3.0275
CK2	17000	3.0279
CK2	17250	3.0281
CK2	17500	3.0283
CK2	17750	3.0285
CK2	18000	3.0287
CK2	18250	3.0290
CK2	18500	3.0292
CK2	18750	3.0295
CK2	19000	3.0295
CK2	19250	3.0296
CK2	19500	3.0297
CK2	19750	3.0299
CK2	20000	3.0300
CK2	20250	3.0302
CK2	20500	3.0304
CK2	20750	3.0306
CK2	21000	3.0308
CK2	21250	3.0309
CK2	21500	3.0311
CK2	21750	3.0313
CK2	22000	3.0315
CK2	22250	3.0316
CK2	22500	3.0317
CK2	22750	3.0318
CK2	23000	3.0317
CK2	23250	3.0318
CK2	23500	3.0318
CK2	23750	3.0320
CK2	24000	3.0321
CK2	24250	3.0322
CK2	24500	3.0324
CK2	24750	3.0326
CK2	25000	3.0327
CK2	25250	3.0327
CK2	25500	3.0327
CK2	25750	3.0329
CK2	26000	3.0329
CK2	26250	3.0331
CK2	26500	3.0332
CK2	26750	3.0334
CK2	27000	3.0335
CK2	27250	3.0336
CK2	27500	3.0338
CK2	27750	3.0340
CK2	28000	3.0340
CK2	28250	3.0341
CK2	28500	3.0343
CK2	28750	3.0343
CK2	29000	3.0343
CK2	29250	3.0345
CK2	29500	3.0346
CK2	29750	3.0347
CK2	30000	3.0348
CK2	30250	3.0347
CK2	30500	3.0348
CK2	30750	3.0348
CK2	31000	3.0348
CK2	31250	3.0348
CK2	31500	3.0349
CK2	31750	3.0350
CK2	32000	3.0351
CK2	32250	3.0351
CK2	32500	3.0352
CK2	32750	3.0352
CK2	33000	3.0352
CK2	33250	3.0353
CK2	33500	3.0353
CK2	33750	3.0354
CK2	34000	3.0355
CK2	34250	3.0356
CK2	34500	3.0357
CK2	34750	3.0357
CK2	35000	3.0357
CK2	35250	3.0358
CK2	35500	3.0359
CK2	35750	3.0360
CK2	36000	3.0360
CK2	36250	3.0361
CK2	36500	3.0361
CK2	36750	3.0361
CK2	37000	3.0362
CK2	37250	3.0362
CK2	37500	3.0363
CK2	37750	3.0363
CK2	38000	3.0363
CK2	38250	3.0364
CK2	38500	3.0364
CK2	38750	3.0364
CK2	39000	3.0364
CK2	39250	3.0365
CK2	39500	3.0365
CK2	39750	3.0366
CK2	40000	3.0366
CK2	40250	3.0366
CK2	40500	3.0367
CK2	40750	3.0367
CK2	41000	3.0367
CK2	41250	3.0368
CK2	41500	3.0368
CK2	41750	3.0369
CK2	42000	3.0369
CK2	42250	3.0369
CK2	42500	3.0369
CK2	42750	3.0369
CK2	43000	3.0370
CK2	43250	3.0371
CK2	43500	3.0370
CK2	43750	3.0371
CK2	44000	3.0371
CK2	44250	3.0371
CK2	44500	3.0371
CK2	44750	3.0371
CK2	45000	3.0372
CK2	45250	3.0373
CK2	45500	3.0372
CK2	45750	3.0372
CK2	46000	3.0373
CK2	46250	3.0374
CK2	46500	3.0375
CK2	46750	3.0375
CK2	47000	3.0375
CK2	47250	3.0375
CK2	47500	3.0376
CK2	47750	3.0377
CK2	48000	3.0377
CK2	48250	3.0378
CK2	48500	3.0378
CK2	48750	3.0378
CK2	49000	3.0379
CK2	49250	3.0379
CK2	49500	3.0378
CK2	49750	3.0379
CK2	50000	3.0380
CK2	50250	3.0380
CK3	0	0
CK3	250	2.2192
CK3	500	2.3565
CK3	750	2.4237
CK3	1000	2.4623
CK3	1250	2.4915
CK3	1500	2.5122
CK3	1750	2.5266
CK3	2000	2.5367
CK3	2250	2.5456
CK3	2500	2.5547
CK3	2750	2.5610
CK3	3000	2.5675
CK3	3250	2.5717
CK3	3500	2.5756
CK3	3750	2.5789
CK3	4000	2.5822
CK3	4250	2.5852
CK3	4500	2.5876
CK3	4750	2.5894
CK3	5000	2.5915
CK3	5250	2.5931
CK3	5500	2.5950
CK3	5750	2.5967
CK3	6000	2.5983
CK3	6250	2.6000
CK3	6500	2.6006
CK3	6750	2.6019
CK3	7000	2.6023
CK3	7250	2.6032
CK3	7500	2.6039
CK3	7750	2.6047
CK3	8000	2.6055
CK3	8250	2.6060
CK3	8500	2.6067
CK3	8750	2.6070
CK3	9000	2.6080
CK3	9250	2.6087
CK3	9500	2.6093
CK3	9750	2.6098
CK3	10000	2.6100
CK3	10250	2.6105
CK3	10500	2.6110
CK3	10750	2.6114
CK3	11000	2.6118
CK3	11250	2.6123
CK3	11500	2.6126
CK3	11750	2.6132
CK3	12000	2.6136
CK3	12250	2.6140
CK3	12500	2.6142
CK3	12750	2.6147
CK3	13000	2.6149
CK3	13250	2.6152
CK3	13500	2.6154
CK3	13750	2.6153
CK3	14000	2.6156
CK3	14250	2.6159
CK3	14500	2.6162
CK3	14750	2.6165
CK3	15000	2.6165
CK3	15250	2.6166
CK3	15500	2.6169
CK3	15750	2.6170
CK3	16000	2.6171
CK3	16250	2.6174
CK3	16500	2.6175
CK3	16750	2.6178
CK3	17000	2.6180
CK3	17250	2.6181
CK3	17500	2.6183
CK3	17750	2.6187
CK3	18000	2.6190
CK3	18250	2.6192
CK3	18500	2.6193
CK3	18750	2.6194
CK3	19000	2.6195
CK3	19250	2.6198
CK3	19500	2.6197
CK3	19750	2.6198
CK3	20000	2.6198
CK3	20250	2.6199
CK3	20500	2.6199
CK3	20750	2.6199
CK3	21000	2.6201
CK3	21250	2.6203
CK3	21500	2.6203
CK3	21750	2.6205
CK3	22000	2.6206
CK3	22250	2.6208
CK3	22500	2.6208
CK3	22750	2.6209
CK3	23000	2.6210
CK3	23250	2.6211
CK3	23500	2.6213
CK3	23750	2.6214
CK3	24000	2.6216
CK3	24250	2.6217
CK3	24500	2.6218
CK3	24750	2.6220
CK3	25000	2.6222
CK3	25250	2.6223
CK3	25500	2.6225
CK3	25750	2.6226
CK3	26000	2.6227
CK3	26250	2.6228
CK3	26500	2.6228
CK3	26750	2.6229
CK3	27000	2.6230
CK3	27250	2.6231
CK3	27500	2.6231
CK3	27750	2.6231
CK3	28000	2.6232
CK3	28250	2.6232
CK3	28500	2.6233
CK3	28750	2.6233
CK3	29000	2.6234
CK3	29250	2.6234
CK3	29500	2.6235
CK3	29750	2.6235
CK3	30000	2.6236
CK3	30250	2.6237
CK3	30500	2.6238
CK3	30750	2.6237
CK3	31000	2.6239
CK3	31250	2.6240
CK3	31500	2.6241
CK3	31750	2.6241
CK3	32000	2.6241
CK3	32250	2.6243
CK3	32500	2.6244
CK3	32750	2.6244
CK3	33000	2.6244
CK3	33250	2.6244
CK3	33500	2.6245
CK3	33750	2.6246
CK3	34000	2.6245
CK3	34250	2.6246
CK3	34500	2.6246
CK3	34750	2.6246
CK3	35000	2.6246
CK3	35250	2.6247
CK3	35500	2.6247
CK3	35750	2.6248
CK3	36000	2.6248
CK3	36250	2.6250
CK3	36500	2.6249
CK3	36750	2.6250
CK3	37000	2.6251
CK3	37250	2.6250
CK3	37500	2.6250
CK3	37750	2.6251
CK3	38000	2.6251
CK3	38250	2.6252
CK3	38500	2.6252
CK3	38750	2.6252
CK3	39000	2.6251
CK3	39250	2.6252
CK3	39500	2.6251
CK3	39750	2.6252
CK3	40000	2.6252
CK3	40250	2.6252
CK3	40500	2.6253
CK3	40750	2.6253
CK3	41000	2.6253
CK3	41250	2.6253
CK3	41500	2.6254
CK3	41750	2.6254
CK3	42000	2.6255
CK3	42250	2.6255
CK3	42500	2.6256
CK3	42750	2.6256
CK3	43000	2.6255
CK3	43250	2.6256
CK3	43500	2.6256
CK3	43750	2.6256
CK3	44000	2.6257
CK3	44250	2.6257
CK3	44500	2.6257
CK3	44750	2.6258
CK3	45000	2.6259
CK3	45250	2.6259
CK3	45500	2.6260
CK3	45750	2.6260
CK3	46000	2.6259
CK3	46250	2.6259
CK3	46500	2.6259
CK3	46750	2.6259
CK3	47000	2.6259
CK3	47250	2.6259
CK3	47500	2.6259
CK3	47750	2.6259
CK3	48000	2.6260
CK3	48250	2.6259
CK3	48500	2.6260
CK3	48750	2.6261
CK3	49000	2.6261
CK3	49250	2.6261
CK3	49500	2.6262
CK3	49750	2.6261
CK3	50000	2.6261
CK3	50250	2.6261
CK3	50500	2.6262
CK3	50750	2.6263
CK3	51000	2.6262
CK3	51250	2.6262
CK3	51500	2.6263
CK3	51750	2.6263
CK3	52000	2.6263
CK3	52250	2.6263
CK3	52500	2.6263
CK3	52750	2.6263
CK3	53000	2.6263
CP1	0	0
CP1	250	0.4393
CP1	500	0.4524
CP1	750	0.4571
CP1	1000	0.4595
CP1	1250	0.4604
CP1	1500	0.4626
CP1	1750	0.4634
CP1	2000	0.4649
CP1	2250	0.4652
CP1	2500	0.4658
CP1	2750	0.4667
CP1	3000	0.4670
CP1	3250	0.4674
CP1	3500	0.4675
CP1	3750	0.4680
CP1	4000	0.4684
CP1	4250	0.4691
CP1	4500	0.4694
CP1	4750	0.4696
CP1	5000	0.4698
CP1	5250	0.4700
CP1	5500	0.4702
CP1	5750	0.4704
CP1	6000	0.4706
CP1	6250	0.4706
CP1	6500	0.4707
CP1	6750	0.4709
CP1	7000	0.4710
CP1	7250	0.4713
CP1	7500	0.4715
CP1	7750	0.4716
CP1	8000	0.4719
CP1	8250	0.4721
CP1	8500	0.4722
CP1	8750	0.4723
CP1	9000	0.4723
CP1	9250	0.4725
CP1	9500	0.4725
CP1	9750	0.4725
CP1	10000	0.4726
CP1	10250	0.4727
CP1	10500	0.4729
CP1	10750	0.4729
CP1	11000	0.4728
CP1	11250	0.4728
CP1	11500	0.4729
CP1	11750	0.4729
CP1	12000	0.4729
CP1	12250	0.4730
CP1	12500	0.4730
CP1	12750	0.4730
CP1	13000	0.4731
CP1	13250	0.4731
CP1	13500	0.4731
CP1	13750	0.4733
CP1	14000	0.4734
CP1	14250	0.4734
CP1	14500	0.4735
CP1	14750	0.4735
CP1	15000	0.4736
CP1	15250	0.4736
CP1	15500	0.4737
CP1	15750	0.4738
CP1	16000	0.4738
CP1	16250	0.4739
CP1	16500	0.4739
CP1	16750	0.4741
CP1	17000	0.4741
CP1	17250	0.4742
CP1	17500	0.4742
CP1	17750	0.4743
CP1	18000	0.4744
CP1	18250	0.4744
CP1	18500	0.4744
CP1	18750	0.4744
CP1	19000	0.4744
CP1	19250	0.4744
CP1	19500	0.4744
CP1	19750	0.4745
CP1	20000	0.4745
CP1	20250	0.4745
CP1	20500	0.4745
CP1	20750	0.4746
CP1	21000	0.4746
CP1	21250	0.4746
CP1	21500	0.4746
CP1	21750	0.4746
CP1	22000	0.4747
CP1	22250	0.4746
CP1	22500	0.4747
CP1	22750	0.4747
CP1	23000	0.4746
CP1	23250	0.4747
CP1	23500	0.4747
CP1	23750	0.4748
CP1	24000	0.4748
CP1	24250	0.4748
CP1	24500	0.4749
CP1	24750	0.4748
CP1	25000	0.4749
CP1	25250	0.4749
CP1	25500	0.4750
CP1	25750	0.4750
CP1	26000	0.4751
CP1	26250	0.4751
CP1	26500	0.4751
CP1	26750	0.4751
CP1	27000	0.4752
CP1	27250	0.4752
CP1	27500	0.4752
CP1	27750	0.4752
CP1	28000	0.4752
CP1	28250	0.4753
CP1	28500	0.4753
CP1	28750	0.4753
CP1	29000	0.4754
CP1	29250	0.4754
CP1	29500	0.4754
CP1	29750	0.4754
CP1	30000	0.4753
CP1	30250	0.4753
CP1	30500	0.4754
CP1	30750	0.4754
CP1	31000	0.4754
CP1	31250	0.4754
CP1	31500	0.4754
CP1	31750	0.4754
CP1	32000	0.4754
CP1	32250	0.4754
CP1	32500	0.4754
CP1	32750	0.4754
CP1	33000	0.4754
CP1	33250	0.4754
CP1	33500	0.4754
CP1	33750	0.4754
CP1	34000	0.4755
CP1	34250	0.4755
CP1	34500	0.4755
CP1	34750	0.4755
CP1	35000	0.4755
CP1	35250	0.4755
CP1	35500	0.4756
CP1	35750	0.4756
CP1	36000	0.4756
CP1	36250	0.4756
CP1	36500	0.4756
CP1	36750	0.4756
CP1	37000	0.4757
CP1	37250	0.4757
CP1	37500	0.4757
CP1	37750	0.4757
CP1	38000	0.4757
CP1	38250	0.4757
CP1	38500	0.4758
CP1	38750	0.4758
CP1	39000	0.4758
CP1	39250	0.4758
CP1	39500	0.4758
CP1	39750	0.4758
CP1	40000	0.4758
CP1	40250	0.4759
CP1	40500	0.4759
CP1	40750	0.4759
CP1	41000	0.4759
CP1	41250	0.4759
CP1	41500	0.4759
CP1	41750	0.4759
CP1	42000	0.4760
CP1	42250	0.4760
CP1	42500	0.4760
CP1	42750	0.4760
CP1	43000	0.4760
CP1	43250	0.4760
CP1	43500	0.4760
CP1	43750	0.4760
CP1	44000	0.4761
CP1	44250	0.4761
CP1	44500	0.4761
CP1	44750	0.4761
CP1	45000	0.4761
CP1	45250	0.4761
CP1	45500	0.4761
CP1	45750	0.4761
CP1	46000	0.4761
CP1	46250	0.4761
CP1	46500	0.4761
CP1	46750	0.4762
CP1	47000	0.4762
CP1	47250	0.4762
CP1	47500	0.4762
CP1	47750	0.4763
CP1	48000	0.4763
CP1	48250	0.4763
CP1	48500	0.4763
CP1	48750	0.4763
CP1	49000	0.4763
CP1	49250	0.4763
CP1	49500	0.4763
CP1	49750	0.4763
CP1	50000	0.4764
CP1	50250	0.4763
CP1	50500	0.4763
CP1	50750	0.4763
CP1	51000	0.4764
CP1	51250	0.4764
CP1	51500	0.4764
CP1	51750	0.4764
CP1	52000	0.4764
CP1	52250	0.4764
CP1	52500	0.4764
CP1	52750	0.4764
CP1	53000	0.4764
CP1	53250	0.4764
CP1	53500	0.4764
CP1	53750	0.4764
CP1	54000	0.4764
CP1	54250	0.4764
CP1	54500	0.4764
CP1	54750	0.4764
CP1	55000	0.4764
CP1	55250	0.4764
CP1	55500	0.4764
CP1	55750	0.4764
CP1	56000	0.4764
CP1	56250	0.4764
CP1	56500	0.4764
CP1	56750	0.4764
CP1	57000	0.4765
CP1	57250	0.4765
CP1	57500	0.4765
CP1	57750	0.4765
CP1	58000	0.4765
CP1	58250	0.4765
CP1	58500	0.4765
CP1	58750	0.4765
CP1	59000	0.4766
CP1	59250	0.4766
CP1	59500	0.4766
CP1	59750	0.4766
CP1	60000	0.4766
CP1	60250	0.4766
CP1	60500	0.4766
CP1	60750	0.4766
CP1	61000	0.4766
CP1	61250	0.4766
CP1	61500	0.4766
CP1	61750	0.4767
CP1	62000	0.4767
CP1	62250	0.4767
CP1	62500	0.4767
CP1	62750	0.4767
CP1	63000	0.4767
CP1	63250	0.4767
CP1	63500	0.4767
CP1	63750	0.4767
CP1	64000	0.4767
CP1	64250	0.4767
CP1	64500	0.4767
CP1	64750	0.4767
CP1	65000	0.4767
CP2	0	0
CP2	250	0.8603
CP2	500	0.9081
CP2	750	0.9343
CP2	1000	0.9475
CP2	1250	0.9570
CP2	1500	0.9659
CP2	1750	0.9739
CP2	2000	0.9792
CP2	2250	0.9835
CP2	2500	0.9888
CP2	2750	0.9926
CP2	3000	0.9956
CP2	3250	0.9989
CP2	3500	1.0010
CP2	3750	1.0035
CP2	4000	1.0052
CP2	4250	1.0068
CP2	4500	1.0083
CP2	4750	1.0104
CP2	5000	1.0118
CP2	5250	1.0134
CP2	5500	1.0145
CP2	5750	1.0156
CP2	6000	1.0167
CP2	6250	1.0176
CP2	6500	1.0186
CP2	6750	1.0197
CP2	7000	1.0206
CP2	7250	1.0214
CP2	7500	1.0222
CP2	7750	1.0225
CP2	8000	1.0231
CP2	8250	1.0238
CP2	8500	1.0242
CP2	8750	1.0246
CP2	9000	1.0250
CP2	9250	1.0256
CP2	9500	1.0258
CP2	9750	1.0260
CP2	10000	1.0265
CP2	10250	1.0269
CP2	10500	1.0274
CP2	10750	1.0277
CP2	11000	1.0283
CP2	11250	1.0289
CP2	11500	1.0293
CP2	11750	1.0296
CP2	12000	1.0299
CP2	12250	1.0302
CP2	12500	1.0306
CP2	12750	1.0307
CP2	13000	1.0309
CP2	13250	1.0311
CP2	13500	1.0314
CP2	13750	1.0316
CP2	14000	1.0317
CP2	14250	1.0321
CP2	14500	1.0321
CP2	14750	1.0325
CP2	15000	1.0327
CP2	15250	1.0329
CP2	15500	1.0332
CP2	15750	1.0334
CP2	16000	1.0337
CP2	16250	1.0340
CP2	16500	1.0343
CP2	16750	1.0344
CP2	17000	1.0347
CP2	17250	1.0349
CP2	17500	1.0349
CP2	17750	1.0350
CP2	18000	1.0352
CP2	18250	1.0355
CP2	18500	1.0357
CP2	18750	1.0358
CP2	19000	1.0359
CP2	19250	1.0362
CP2	19500	1.0363
CP2	19750	1.0364
CP2	20000	1.0366
CP2	20250	1.0368
CP2	20500	1.0370
CP2	20750	1.0372
CP2	21000	1.0374
CP2	21250	1.0374
CP2	21500	1.0375
CP2	21750	1.0376
CP2	22000	1.0377
CP2	22250	1.0379
CP2	22500	1.0379
CP2	22750	1.0381
CP2	23000	1.0381
CP2	23250	1.0381
CP2	23500	1.0382
CP2	23750	1.0383
CP2	24000	1.0385
CP2	24250	1.0386
CP2	24500	1.0388
CP2	24750	1.0389
CP2	25000	1.0390
CP2	25250	1.0390
CP2	25500	1.0391
CP2	25750	1.0393
CP2	26000	1.0393
CP2	26250	1.0395
CP2	26500	1.0396
CP2	26750	1.0396
CP2	27000	1.0398
CP2	27250	1.0399
CP2	27500	1.0399
CP2	27750	1.0401
CP2	28000	1.0401
CP2	28250	1.0402
CP2	28500	1.0403
CP2	28750	1.0405
CP2	29000	1.0405
CP2	29250	1.0407
CP2	29500	1.0408
CP2	29750	1.0408
CP2	30000	1.0409
CP2	30250	1.0409
CP2	30500	1.0410
CP2	30750	1.0411
CP2	31000	1.0411
CP2	31250	1.0412
CP2	31500	1.0413
CP2	31750	1.0414
CP2	32000	1.0415
CP2	32250	1.0416
CP2	32500	1.0416
CP2	32750	1.0417
CP2	33000	1.0418
CP2	33250	1.0419
CP2	33500	1.0419
CP2	33750	1.0419
CP2	34000	1.0419
CP2	34250	1.0420
CP2	34500	1.0421
CP2	34750	1.0422
CP2	35000	1.0422
CP2	35250	1.0422
CP2	35500	1.0423
CP2	35750	1.0423
CP2	36000	1.0423
CP2	36250	1.0423
CP2	36500	1.0422
CP2	36750	1.0423
CP2	37000	1.0424
CP2	37250	1.0424
CP2	37500	1.0426
CP2	37750	1.0425
CP2	38000	1.0426
CP2	38250	1.0426
CP2	38500	1.0426
CP2	38750	1.0426
CP2	39000	1.0427
CP2	39250	1.0427
CP2	39500	1.0427
CP2	39750	1.0428
CP2	40000	1.0429
CP2	40250	1.0429
CP2	40500	1.0429
CP2	40750	1.0430
CP2	41000	1.0431
CP2	41250	1.0431
CP2	41500	1.0431
CP2	41750	1.0431
CP2	42000	1.0431
CP2	42250	1.0432
CP2	42500	1.0431
CP2	42750	1.0432
CP2	43000	1.0432
CP2	43250	1.0432
CP2	43500	1.0432
CP2	43750	1.0432
CP2	44000	1.0433
CP2	44250	1.0432
CP2	44500	1.0433
CP2	44750	1.0433
CP2	45000	1.0433
CP2	45250	1.0434
CP2	45500	1.0435
CP2	45750	1.0435
CP2	46000	1.0436
CP2	46250	1.0437
CP2	46500	1.0437
CP2	46750	1.0437
CP2	47000	1.0437
CP2	47250	1.0438
CP2	47500	1.0438
CP2	47750	1.0439
CP2	48000	1.0439
CP2	48250	1.0440
CP2	48500	1.0440
CP2	48750	1.0440
CP2	49000	1.0441
CP2	49250	1.0441
CP2	49500	1.0441
CP2	49750	1.0442
CP2	50000	1.0442
CP2	50250	1.0442
CP2	50500	1.0443
CP2	50750	1.0443
CP2	51000	1.0442
CP2	51250	1.0442
CP2	51500	1.0443
CP2	51750	1.0443
CP2	52000	1.0443
CP2	52250	1.0444
CP2	52500	1.0444
CP2	52750	1.0444
CP2	53000	1.0444
CP2	53250	1.0445
CP2	53500	1.0445
CP2	53750	1.0446
CP2	54000	1.0445
CP2	54250	1.0445
CP2	54500	1.0445
CP2	54750	1.0446
CP2	55000	1.0446
CP2	55250	1.0447
CP2	55500	1.0446
CP2	55750	1.0447
CP2	56000	1.0447
CP2	56250	1.0447
CP2	56500	1.0448
CP2	56750	1.0448
CP2	57000	1.0449
CP2	57250	1.0449
CP2	57500	1.0449
CP2	57750	1.0450
CP2	58000	1.0450
CP2	58250	1.0450
CP3	0	0
CP3	250	0.8549
CP3	500	0.8986
CP3	750	0.9182
CP3	1000	0.9332
CP3	1250	0.9429
CP3	1500	0.9503
CP3	1750	0.9558
CP3	2000	0.9623
CP3	2250	0.9670
CP3	2500	0.9716
CP3	2750	0.9747
CP3	3000	0.9781
CP3	3250	0.9811
CP3	3500	0.9841
CP3	3750	0.9855
CP3	4000	0.9875
CP3	4250	0.9893
CP3	4500	0.9904
CP3	4750	0.9919
CP3	5000	0.9937
CP3	5250	0.9951
CP3	5500	0.9962
CP3	5750	0.9977
CP3	6000	0.9987
CP3	6250	0.9994
CP3	6500	1.0003
CP3	6750	1.0009
CP3	7000	1.0014
CP3	7250	1.0019
CP3	7500	1.0026
CP3	7750	1.0030
CP3	8000	1.0037
CP3	8250	1.0045
CP3	8500	1.0051
CP3	8750	1.0057
CP3	9000	1.0062
CP3	9250	1.0068
CP3	9500	1.0070
CP3	9750	1.0075
CP3	10000	1.0080
CP3	10250	1.0084
CP3	10500	1.0090
CP3	10750	1.0095
CP3	11000	1.0100
CP3	11250	1.0103
CP3	11500	1.0107
CP3	11750	1.0111
CP3	12000	1.0113
CP3	12250	1.0112
CP3	12500	1.0114
CP3	12750	1.0115
CP3	13000	1.0118
CP3	13250	1.0120
CP3	13500	1.0121
CP3	13750	1.0122
CP3	14000	1.0124
CP3	14250	1.0128
CP3	14500	1.0131
CP3	14750	1.0134
CP3	15000	1.0135
CP3	15250	1.0136
CP3	15500	1.0139
CP3	15750	1.0139
CP3	16000	1.0142
CP3	16250	1.0144
CP3	16500	1.0147
CP3	16750	1.0148
CP3	17000	1.0149
CP3	17250	1.0149
CP3	17500	1.0150
CP3	17750	1.0153
CP3	18000	1.0156
CP3	18250	1.0157
CP3	18500	1.0159
CP3	18750	1.0162
CP3	19000	1.0163
CP3	19250	1.0166
CP3	19500	1.0168
CP3	19750	1.0169
CP3	20000	1.0169
CP3	20250	1.0171
CP3	20500	1.0173
CP3	20750	1.0175
CP3	21000	1.0177
CP3	21250	1.0178
CP3	21500	1.0180
CP3	21750	1.0181
CP3	22000	1.0182
CP3	22250	1.0183
CP3	22500	1.0184
CP3	22750	1.0186
CP3	23000	1.0186
CP3	23250	1.0187
CP3	23500	1.0187
CP3	23750	1.0187
CP3	24000	1.0188
CP3	24250	1.0190
CP3	24500	1.0189
CP3	24750	1.0190
CP3	25000	1.0191
CP3	25250	1.0192
CP3	25500	1.0192
CP3	25750	1.0193
CP3	26000	1.0193
CP3	26250	1.0195
CP3	26500	1.0196
CP3	26750	1.0197
CP3	27000	1.0197
CP3	27250	1.0198
CP3	27500	1.0199
CP3	27750	1.0200
CP3	28000	1.0201
CP3	28250	1.0201
CP3	28500	1.0202
CP3	28750	1.0204
CP3	29000	1.0204
CP3	29250	1.0205
CP3	29500	1.0204
CP3	29750	1.0204
CP3	30000	1.0205
CP3	30250	1.0205
CP3	30500	1.0205
CP3	30750	1.0206
CP3	31000	1.0207
CP3	31250	1.0209
CP3	31500	1.0209
CP3	31750	1.0210
CP3	32000	1.0211
CP3	32250	1.0211
[truncated: 2,341 more rows]
