# Supplementary material for: Comparison of Gut Bacterial Communities of Grapholita molesta (Lepidoptera: Tortricidae) Reared on Different Host Plants
Source: Int J Mol Sci. 2021 Jun 25;22(13):6843. doi: 10.3390/ijms22136843 (PMC8268091; doi:10.3390/ijms22136843)
Supplement: Supplementary file 1 [file ijms-22-06843-s001.zip › S3 alpha_diversity.xls]

Sample ID	Feature	ACE	Chao1	Simpson	Shannon	PD_whole_tree	Coverage
A1	132	231.1071	239.4261	0.3116	0.0772	14.6872	0.9989
A2	177	266.0638	294.3001	0.2230	0.0462	19.8469	0.9986
A3	197	294.0000	345.6054	0.2537	0.0471	20.6436	0.9984
CK1	397	442.5000	410.7620	7.2095	0.9755	34.6887	0.9997
CK2	378	393.6000	384.8778	4.3829	0.7183	32.2737	0.9997
CK3	361	364.0000	362.9011	3.7890	0.6535	32.0288	0.9999
CP1	99	136.0000	146.2292	0.6877	0.2208	10.3495	0.9994
CP2	414	489.3077	477.5886	1.5077	0.3110	31.3408	0.9985
CP3	384	441.7500	439.0626	1.4788	0.3350	29.6668	0.9987
N1	189	366.6000	389.9985	0.8542	0.2469	20.5591	0.9968
N2	217	332.1111	380.6781	0.7298	0.1866	22.0142	0.9968
N3	276	429.6379	456.8681	0.4064	0.0773	24.9704	0.9975
P1	153	292.8571	309.2564	0.6284	0.2071	19.0446	0.9987
P2	93	207.8824	294.5043	0.5211	0.1790	13.2452	0.9988
P3	128	311.4737	337.5014	0.6459	0.2092	16.0137	0.9987
PL1	548	573.0000	557.5943	7.9341	0.9924	41.8724	0.9991
PL2	544	568.2308	562.5308	7.7300	0.9902	41.3773	0.9986
PL3	534	572.8966	559.4302	3.9606	0.6593	40.5324	0.9989
PS1	183	346.5000	435.3926	0.6935	0.2214	19.8404	0.9979
PS2	127	309.7500	318.9382	0.6083	0.2064	15.9074	0.9984
PS3	192	360.3659	422.4330	1.0243	0.3442	21.1294	0.9975
