# Supplementary material for: Comparison of Gut Bacterial Communities of Grapholita molesta (Lepidoptera: Tortricidae) Reared on Different Host Plants
Source: Int J Mol Sci. 2021 Jun 25;22(13):6843. doi: 10.3390/ijms22136843 (PMC8268091; doi:10.3390/ijms22136843)
Supplement: Supplementary file 1 [file ijms-22-06843-s001.zip › S4 lefse_LDA4.xlsx]

## Sheet: Sheet1
k__Bacteria.p__Proteobacteria.c__Gammaproteobacteria.o__Enterobacterales.f__Enterobacteriaceae.g__Klebsiella.s__Klebsiella_variicola	5.98769	A	5.62962	0.00796685
k__Bacteria.p__Proteobacteria.c__Gammaproteobacteria.o__Enterobacterales.f__Enterobacteriaceae.g__Klebsiella	5.98769	A	5.60768	0.00796685
k__Bacteria.p__Proteobacteria.c__Gammaproteobacteria.o__Enterobacterales.f__Enterobacteriaceae	5.99783	PS	5.59838	0.00723315
k__Bacteria.p__Proteobacteria.c__Gammaproteobacteria.o__Enterobacterales	5.99802	P	5.58027	0.00629743
k__Bacteria.p__Proteobacteria.c__Gammaproteobacteria	5.99815	P	5.57953	0.00629743
k__Bacteria.p__Proteobacteria	5.99819	P	5.56483	0.00604039
k__Bacteria	5.99998	P	5.23178	0.00532885
k__Bacteria.p__Firmicutes	5.58056	PL	5.20263	0.00629743
k__Bacteria.p__Firmicutes.c__Clostridia	5.45081	PL	5.06859	0.0184835
k__Bacteria.p__Firmicutes.c__Clostridia.o__Oscillospirales	5.04883	PL	4.68242	0.0170583
k__Bacteria.p__Bacteroidota.c__Bacteroidia	5.00842	PL	4.65118	0.0116097
k__Bacteria.p__Bacteroidota	5.00842	PL	4.65063	0.0116097
k__Bacteria.p__Bacteroidota.c__Bacteroidia.o__Bacteroidales	5.00804	PL	4.62626	0.0149138
k__Bacteria.p__Firmicutes.c__Clostridia.o__Clostridiales	5.00284	PL	4.62578	0.0141306
k__Bacteria.p__Proteobacteria.c__Gammaproteobacteria.o__Enterobacterales.f__Enterobacteriaceae.g__Citrobacter	5.02036	PS	4.61906	0.0295396
k__Bacteria.p__Firmicutes.c__Bacilli	4.98524	PL	4.61373	0.0067496
k__Bacteria.p__Proteobacteria.c__Gammaproteobacteria.o__Enterobacterales.f__Enterobacteriaceae.g__Citrobacter.s__Citrobacter_sp	5.02036	PS	4.58808	0.0295396
k__Bacteria.p__Firmicutes.c__Bacilli.o__Lactobacillales	4.93904	PL	4.55626	0.006703
k__Bacteria.p__Firmicutes.c__Clostridia.o__Oscillospirales.f__Ruminococcaceae	4.83305	PL	4.46741	0.0132967
k__Bacteria.p__Actinobacteriota.c__Actinobacteria	4.92687	CK	4.4642	0.00629743
k__Bacteria.p__Actinobacteriota	4.95396	CK	4.45748	0.00595699
k__Bacteria.p__Firmicutes.c__Bacilli.o__Lactobacillales.f__Lactobacillaceae	4.81017	PL	4.44341	0.005255
k__Bacteria.p__Firmicutes.c__Bacilli.o__Lactobacillales.f__Lactobacillaceae.g__Lactobacillus	4.81017	PL	4.43491	0.005255
k__Bacteria.p__Firmicutes.c__Clostridia.o__Lachnospirales	4.77521	PL	4.39356	0.0146153
k__Bacteria.p__Bacteroidota.c__Bacteroidia.o__Bacteroidales.f__Muribaculaceae.g__Muribaculum	4.75737	PL	4.39275	0.0230139
k__Bacteria.p__Firmicutes.c__Clostridia.o__Oscillospirales.f__Ruminococcaceae.g__Ruminococcus	4.76971	PL	4.39268	0.0141306
k__Bacteria.p__Firmicutes.c__Clostridia.o__Lachnospirales.f__Lachnospiraceae	4.77521	PL	4.38711	0.0146153
k__Bacteria.p__Bacteroidota.c__Bacteroidia.o__Bacteroidales.f__Muribaculaceae	4.75737	PL	4.38309	0.0230139
k__Bacteria.p__Bacteroidota.c__Bacteroidia.o__Bacteroidales.f__Muribaculaceae.g__Muribaculum.s__Muribaculum_intestinale	4.75737	PL	4.37129	0.0230139
k__Bacteria.p__Proteobacteria.c__Alphaproteobacteria	4.7745	PL	4.36449	0.00604039
k__Bacteria.p__Firmicutes.c__Clostridia.o__Clostridiales.f__Lachnospiraceae	4.70931	PL	4.33993	0.0141306
k__Bacteria.p__Firmicutes.c__Clostridia.o__Clostridiales.f__Lachnospiraceae.g__Kineothrix.s__Kineothrix_alysoides	4.68351	PL	4.31223	0.015116
k__Bacteria.p__Firmicutes.c__Clostridia.o__Clostridiales.f__Lachnospiraceae.g__Kineothrix	4.68351	PL	4.29216	0.015116
k__Bacteria.p__Firmicutes.c__Clostridia.o__Oscillospirales.f__Oscillospiraceae	4.64162	PL	4.27051	0.0197576
k__Bacteria.p__Firmicutes.c__Clostridia.o__Clostridiales.f__Caloramatoraceae.g__Clostridium	4.63867	PL	4.26899	0.0139411
k__Bacteria.p__Acidobacteriota.c__Acidobacteriae	4.64408	PL	4.26789	0.00599855
k__Bacteria.p__Proteobacteria.c__Gammaproteobacteria.o__Pseudomonadales	4.69873	CK	4.26646	0.00985651
k__Bacteria.p__Acidobacteriota	4.65194	PL	4.26329	0.00647466
k__Bacteria.p__Firmicutes.c__Clostridia.o__Clostridiales.f__Caloramatoraceae	4.63867	PL	4.2628	0.0139411
k__Bacteria.p__Proteobacteria.c__Gammaproteobacteria.o__Pseudomonadales.f__Moraxellaceae	4.635	CK	4.20561	0.00647466
k__Bacteria.p__Firmicutes.c__Clostridia.o__Clostridiales.f__Caloramatoraceae.g__Clostridium.s__uncultured_bacterium_g_Clostridium	4.56429	PL	4.19212	0.0107718
k__Bacteria.p__Proteobacteria.c__Gammaproteobacteria.o__Pseudomonadales.f__Moraxellaceae.g__Acinetobacter	4.635	CK	4.18274	0.00647466
k__Bacteria.p__Verrucomicrobiota	4.53173	PL	4.16326	0.0124257
k__Bacteria.p__Verrucomicrobiota.c__Verrucomicrobiae	4.53173	PL	4.1511	0.0124257
k__Bacteria.p__Verrucomicrobiota.c__Verrucomicrobiae.o__Verrucomicrobiales	4.52046	PL	4.13879	0.0136613
k__Bacteria.p__Proteobacteria.c__Gammaproteobacteria.o__Pseudomonadales.f__Moraxellaceae.g__Acinetobacter.s__Acinetobacter_sp	4.58261	CK	4.12896	0.00807737
k__Bacteria.p__Verrucomicrobiota.c__Verrucomicrobiae.o__Verrucomicrobiales.f__Akkermansiaceae.g__Akkermansia	4.47754	PL	4.09644	0.0135693
k__Bacteria.p__Bacteroidota.c__Bacteroidia.o__Bacteroidales.f__Prevotellaceae	4.47212	PL	4.09361	0.011531
k__Bacteria.p__Verrucomicrobiota.c__Verrucomicrobiae.o__Verrucomicrobiales.f__Akkermansiaceae.g__Akkermansia.s__Akkermansia_muciniphila	4.46111	PL	4.09165	0.0113751
k__Bacteria.p__Firmicutes.c__Bacilli.o__Lactobacillales.f__Lactobacillaceae.g__Lactobacillus.s__Lactobacillus_rodentium	4.45937	PL	4.09045	0.013207
k__Bacteria.p__Bacteroidota.c__Bacteroidia.o__Bacteroidales.f__Prevotellaceae.g__Prevotella	4.45689	PL	4.08864	0.0118489
k__Bacteria.p__Verrucomicrobiota.c__Verrucomicrobiae.o__Verrucomicrobiales.f__Akkermansiaceae	4.47754	PL	4.07914	0.0135693
k__Bacteria.p__Actinobacteriota.c__Actinobacteria.o__Micrococcales	4.56806	CK	4.04789	0.00748734
k__Bacteria.p__Firmicutes.c__Clostridia.o__Oscillospirales.f__Ruminococcaceae.g__Ruminococcus.s__Ruminococcus_sp	4.41724	PL	4.04443	0.0153209
k__Bacteria.p__Acidobacteriota.c__Acidobacteriae.o__Acidobacteriales	4.43685	PL	4.03932	0.00534041
k__Bacteria.p__Firmicutes.c__Bacilli.o__Lactobacillales.f__Lactobacillaceae.g__Lactobacillus.s__Lactobacillus_iners	4.4056	PL	4.026	0.0151322
k__Archaea	4.43235	PL	4.02199	0.00532885
k__Archaea.p__Halobacterota	4.38039	PL	4.0034	0.00491943
k__Archaea.p__Halobacterota.c__Halobacteria.o__Halobacterales.f__Halomicrobiaceae.g__Natronomonas.s__Natronomonas_sp	4.38039	PL	4.00271	0.00491943
k__Bacteria.p__Proteobacteria.c__Alphaproteobacteria.o__Rhizobiales	4.42292			0.00775018
k__Bacteria.p__Bacteroidota.c__Bacteroidia.o__Bacteroidales.f__Prevotellaceae.g__Paraprevotella	2.68315			-
k__Bacteria.p__Firmicutes.c__Bacilli.o__Lactobacillales.f__Aerococcaceae.g__Aerococcus	3.25482			0.0435197
k__Bacteria.p__Acidobacteriota.c__Blastocatellia.o__Blastocatellales	2.95561			0.0219582
k__Bacteria.p__Proteobacteria.c__Alphaproteobacteria.o__Caulobacterales.f__Caulobacteraceae	3.28767			0.0115037
k__Bacteria.p__Verrucomicrobiota.c__Verrucomicrobiae.o__Verrucomicrobiales.f__Verrucomicrobiaceae	3.10078			-
k__Bacteria.p__Proteobacteria.c__Gammaproteobacteria.o__Aeromonadales.f__Aeromonadaceae.g__Aeromonas	2.67099			0.0380376
k__Bacteria.p__Actinobacteriota.c__Actinobacteria.o__Pseudonocardiales.f__Pseudonocardiaceae.g__Saccharopolyspora	2.97707			0.0468985
k__Bacteria.p__Actinobacteriota.c__Acidimicrobiia.o__Acidimicrobiales	3.77933			0.0122892
k__Bacteria.p__Proteobacteria.c__Alphaproteobacteria.o__Rhizobiales.f__Devosiaceae.g__Devosia	2.74738			0.0183226
k__Bacteria.p__Firmicutes.c__Clostridia.o__Oscillospirales.f__Oscillospiraceae.g__Sporobacter.s__Sporobacter_termitidis	2.84684			-
k__Bacteria.p__Firmicutes.c__Clostridia.o__Peptostreptococcales_Tissierellales.f__Peptostreptococcaceae.g__Romboutsia	3.56131			0.0108115
k__Bacteria.p__Proteobacteria.c__Alphaproteobacteria.o__Caulobacterales.f__Caulobacteraceae.g__Brevundimonas.s__Brevundimonas_sp	3.17695			0.00959339
k__Bacteria.p__Proteobacteria.c__Gammaproteobacteria.o__Xanthomonadales.f__Xanthomonadaceae.g__Stenotrophomonas	3.01671			0.0367869
k__Bacteria.p__Acidobacteriota.c__Acidobacteriae.o__Acidobacteriales.f__Koribacteraceae.g__Candidatus_Koribacter.s__Candidatus_Koribacter_versatilis	4.33318			0.0110981
k__Bacteria.p__Verrucomicrobiota.c__Verrucomicrobiae.o__Pedosphaerales.f__Pedosphaeraceae.g__Pedosphaera	2.93992			0.0205272
k__Bacteria.p__Bacteroidota.c__Bacteroidia.o__Bacteroidales.f__Prevotellaceae.g__Prevotella.s__uncultured_bacterium_g_Prevotella	3.95817			0.0145171
k__Bacteria.p__Actinobacteriota.c__Actinobacteria.o__Micromonosporales.f__Micromonosporaceae	3.38468			0.0248983
k__Bacteria.p__Proteobacteria.c__Gammaproteobacteria.o__Burkholderiales.f__Hydrogenophilaceae.g__Thiobacillus.s__Thiobacillus_thioparus	2.744			0.00983997
k__Bacteria.p__Firmicutes.c__Bacilli.o__Mycoplasmatales.f__Mycoplasmataceae.g__Mycoplasma	2.85111			0.00515887
k__Bacteria.p__Firmicutes.c__Bacilli.o__Lactobacillales.f__Streptococcaceae	4.22971			0.0221183
k__Bacteria.p__Firmicutes.c__Bacilli.o__Lactobacillales.f__Aerococcaceae.g__Aerococcus.s__Aerococcus_christensenii	3.25482			0.0435197
k__Bacteria.p__Actinobacteriota.c__Acidimicrobiia.o__Microtrichales.f__Ilumatobacteraceae.g__Ilumatobacter	3.00012			0.022363
k__Bacteria.p__Acidobacteria.c__Blastocatellia.o__Blastocatellales.f__Pyrinomonadaceae	3.20698			0.015704
k__Bacteria.p__Firmicutes.c__Negativicutes.o__Acidaminococcales.f__Acidaminococcaceae.g__Phascolarctobacterium	3.33449			0.0107911
k__Bacteria.p__Actinobacteriota.c__Actinobacteria.o__Micrococcales.f__Brevibacteriaceae.g__Brevibacterium.s__Brevibacterium_senegalense	3.04195			-
k__Bacteria.p__Proteobacteria.c__Gammaproteobacteria.o__Aeromonadales.f__Aeromonadaceae	2.67099			0.0380376
k__Bacteria.p__Actinobacteriota.c__Actinobacteria.o__Pseudonocardiales.f__Pseudonocardiaceae	2.97707			0.0468985
k__Bacteria.p__Firmicutes.c__Clostridia.o__Lachnospirales.f__Lachnospiraceae.g__Lachnoclostridium.s__Lachnoclostridium_sp	3.70805			0.0435965
k__Bacteria.p__Elusimicrobiota.c__Elusimicrobia.o__Elusimicrobiales.f__Elusimicrobiaceae	3.62467			0.0131618
k__Bacteria.p__Bacteroidota.c__Bacteroidia.o__Bacteroidales.f__Prevotellaceae.g__Prevotella.s__Prevotella_oralis	3.26391			0.0308849
k__Bacteria.p__Verrucomicrobiota.c__Verrucomicrobiae.o__Pedosphaerales.f__Pedosphaeraceae	2.93992			0.0205272
k__Bacteria.p__Nitrospirota.c__Nitrospiria.o__Nitrospirales.f__Nitrospiraceae	3.10928			0.0213068
k__Bacteria.p__Acidobacteria.c__Blastocatellia.o__Blastocatellales	3.20698			0.015704
k__Bacteria.p__Proteobacteria.c__Gammaproteobacteria.o__Burkholderiales.f__Burkholderiaceae.g__Robbsia.s__Robbsia_andropogonis	2.98588			0.0499193
k__Bacteria.p__Firmicutes.c__Clostridia.o__Peptostreptococcales_Tissierellales.f__Peptostreptococcaceae.g__Peptostreptococcus.s__Peptostreptococcus_anaerobius	3.3936			0.0181032
k__Bacteria.p__Proteobacteria.c__Alphaproteobacteria.o__Rhizobiales.f__Xanthobacteraceae.g__Pseudolabrys.s__Pseudolabrys_sp	2.66899			0.0380376
k__Bacteria.p__Bacteroidota.c__Bacteroidia.o__Bacteroidales.f__Bacteroidaceae.g__Bacteroides.s__Bacteroides_thetaiotaomicron	3.25607			-
k__Bacteria.p__Proteobacteria.c__Alphaproteobacteria.o__Rhizobiales.f__Hyphomicrobiaceae	3.22136			-
k__Bacteria.p__Elusimicrobiota.c__Elusimicrobia.o__Elusimicrobiales	3.62467			0.0131618
k__Bacteria.p__Actinobacteriota.c__Actinobacteria.o__Corynebacteriales.f__Dietziaceae.g__Dietzia	3.04534			-
k__Archaea.p__Euryarchaeota.c__Methanobacteria.o__Methanobacteriales.f__Methanobacteriaceae.g__Methanobrevibacter.s__uncultured_bacterium_g_Methanobrevibacter	3.48454			0.0093474
k__Bacteria.p__Firmicutes.c__Bacilli.o__Erysipelotrichales.f__Erysipelotrichaceae.g__Turicibacter	3.49288			0.0135473
k__Bacteria.p__Proteobacteria.c__Alphaproteobacteria.o__Azospirillales.f__Azospirillaceae.g__Nitrospirillum.s__Nitrospirillum_amazonense	3.40661			-
k__Archaea.p__Halobacterota.c__Halobacteria.o__Halobacterales.f__Halomicrobiaceae	4.38039			0.00491943
k__Bacteria.p__Firmicutes.c__Clostridia.o__Oscillospirales.f__Ruminococcaceae.g__Ruminococcus.s__Ruminococcus_gnavus	2.84979			-
k__Bacteria.p__Firmicutes.c__Clostridia.o__Clostridiales.f__Clostridiaceae.g__Candidatus_Arthromitus	3.15413			0.0188113
k__Bacteria.p__Proteobacteria.c__Alphaproteobacteria.o__Rhizobiales.f__Xanthobacteraceae	4.26032			0.00612492
k__Bacteria.p__Firmicutes.c__Bacilli.o__Bacillales.f__Planococcaceae	2.95465			-
k__Bacteria.p__Firmicutes.c__Bacilli.o__Lactobacillales.f__Lactobacillaceae.g__Lactobacillus.s__Lactobacillus_reuteri	3.22191			0.0142053
k__Bacteria.p__Acidobacteriota.c__Vicinamibacteria.o__Vicinamibacterales	3.61735			0.00760398
k__Bacteria.p__Acidobacteriota.c__Acidobacteriae.o__Solibacterales	4.15719			0.00883277
k__Bacteria.p__Actinobacteriota.c__Actinobacteria.o__Micromonosporales.f__Micromonosporaceae.g__Planosporangium.s__uncultured_bacterium_g_Planosporangium	3.38468			0.0248983
k__Archaea.p__Euryarchaeota.c__Methanobacteria.o__Methanobacteriales	3.48454			0.0093474
k__Bacteria.p__Firmicutes.c__Clostridia.o__Monoglobales.f__Monoglobaceae.g__Monoglobus.s__Monoglobus_pectinilyticus	2.92662			0.0345489
k__Bacteria.p__Actinobacteriota.c__Actinobacteria.o__Bifidobacteriales.f__Bifidobacteriaceae.g__Gardnerella	3.78134			0.0078902
k__Bacteria.p__Acidobacteriota.c__Acidobacteriae.o__Acidobacteriales.f__Acidobacteriaceae__Subgroup_1_.g__uncultured_bacterium_f_Acidobacteriaceae__Subgroup_1_	3.009			0.015454
k__Bacteria.p__Proteobacteria.c__Gammaproteobacteria.o__Steroidobacterales.f__Steroidobacteraceae	3.31548			0.0113751
k__Bacteria.p__Proteobacteria.c__Alphaproteobacteria.o__Rhizobiales.f__Hyphomicrobiaceae.g__Hyphomicrobium.s__Hyphomicrobium_zavarzinii	2.8907			-
k__Bacteria.p__Acidobacteriota.c__Acidobacteriae.o__Bryobacterales	3.37276			0.0219723
k__Bacteria.p__Proteobacteria.c__Alphaproteobacteria.o__Micropepsales.f__Micropepsaceae.g__Rhizomicrobium	3.12663			0.0461148
k__Bacteria.p__Firmicutes.c__Clostridia.o__Clostridiales.f__Ruminococcaceae.g__Agathobaculum	3.33743			0.0287464
k__Bacteria.p__Bacteroidota.c__Bacteroidia.o__Bacteroidales.f__Bacteroidaceae.g__Bacteroides.s__Bacteroides_paurosaccharolyticus	2.98636			0.0392086
k__Bacteria.p__Firmicutes.c__Clostridia.o__Oscillospirales.f__Ruminococcaceae.g__Ruminococcus.s__Ruminococcus_callidus	3.08033			0.0185132
k__Bacteria.p__Firmicutes.c__Bacilli.o__Bacillales.f__Bacillaceae.g__Bacillus	4.31249			0.0159691
k__Bacteria.p__Proteobacteria.c__Gammaproteobacteria.o__Burkholderiales.f__Burkholderiaceae.g__Burkholderia.s__Burkholderia_sp	2.94488			0.0498465
k__Bacteria.p__Firmicutes.c__Clostridia.o__Lachnospirales.f__Lachnospiraceae.g__Acetitomaculum	3.35713			-
k__Bacteria.p__Proteobacteria.c__Gammaproteobacteria.o__Enterobacterales.f__Erwiniaceae	3.84177			0.0195922
k__Bacteria.p__Patescibacteria.c__Saccharimonadia.o__Saccharimonadales.f__Saccharimonadaceae.g__Candidatus_Saccharimonas.s__Candidatus_Saccharimonas_aalborgensis	4.02106			0.012817
k__Bacteria.p__Proteobacteria.c__Gammaproteobacteria.o__Burkholderiales.f__Burkholderiaceae	3.37837			-
k__Bacteria.p__Proteobacteria.c__Alphaproteobacteria.o__Rhizobiales.f__Beijerinckiaceae	3.79152			0.0219544
k__Bacteria.p__Acidobacteria.c__Blastocatellia.o__Blastocatellales.f__Pyrinomonadaceae.g__Brevitalea	3.20698			0.015704
k__Bacteria.p__Proteobacteria.c__Alphaproteobacteria.o__Rhizobiales.f__Rhizobiaceae.g__Nitratireductor	2.89902			0.00800877
k__Bacteria.p__Proteobacteria.c__Gammaproteobacteria.o__Xanthomonadales.f__Xanthomonadaceae.g__Stenotrophomonas.s__Stenotrophomonas_maltophilia	3.01671			0.0367869
k__Bacteria.p__Actinobacteriota.c__Actinobacteria.o__Corynebacteriales.f__Nocardiaceae	3.26739			-
k__Bacteria.p__Nitrospirota.c__Nitrospiria.o__Nitrospirales	3.10928			0.0213068
k__Bacteria.p__Proteobacteria.c__Alphaproteobacteria.o__Sphingomonadales	3.97567			0.00722198
k__Bacteria.p__Proteobacteria.c__Gammaproteobacteria.o__Gammaproteobacteria_Incertae_Sedis	3.50736			0.0162216
k__Bacteria.p__Acidobacteriota.c__Acidobacteriae.o__Acidobacteriales.f__Acidobacteriaceae__Subgroup_1_.g__Occallatibacter.s__uncultured_bacterium_g_Occallatibacter	2.86693			0.00909941
k__Bacteria.p__Firmicutes.c__Bacilli.o__Staphylococcales.f__Gemellaceae	3.05257			-
k__Bacteria.p__Firmicutes.c__Clostridia.o__Lachnospirales.f__Lachnospiraceae.g__Tyzzerella.s__Tyzzerella_nexilis	3.04433			0.014956
k__Bacteria.p__Firmicutes.c__Clostridia.o__Eubacteriales.f__Eubacteriaceae.g__Eubacterium.s__uncultured_bacterium_g_Eubacterium	2.85618			-
k__Bacteria.p__Proteobacteria.c__Gammaproteobacteria.o__Burkholderiales.f__Burkholderiaceae.g__uncultured_bacterium_f_Burkholderiaceae	2.73323			0.0380376
k__Bacteria.p__Proteobacteria.c__Alphaproteobacteria.o__Acetobacterales.f__Acetobacteraceae.g__Acidisphaera	2.99696			0.0401775
k__Bacteria.p__Firmicutes.c__Clostridia.o__Oscillospirales.f__Oscillospiraceae.g__Intestinimonas.s__Intestinimonas_sp	3.56824			0.0115037
k__Bacteria.p__Firmicutes.c__uncultured_bacterium_p_Firmicutes	2.85968			-
k__Bacteria.p__Actinobacteriota.c__Acidimicrobiia.o__Microtrichales	3.00012			0.0168818
k__Bacteria.p__Nitrospirota	3.10928			0.0213068
k__Bacteria.p__Actinobacteriota.c__Actinobacteria.o__Micrococcales.f__Microbacteriaceae.g__Microbacterium.s__Microbacterium_sp	3.02602			-
k__Bacteria.p__Proteobacteria.c__Alphaproteobacteria.o__Rhizobiales.f__Devosiaceae.g__Devosia.s__Devosia_sp	2.74738			0.0183226
k__Bacteria.p__Firmicutes.c__Clostridia.o__Clostridiales.f__Clostridiales_Family_XIII__Incertae_Sedis	3.02363			0.0498465
k__Bacteria.p__Fusobacteriota.c__Fusobacteriia.o__Fusobacteriales.f__Fusobacteriaceae	3.85122			0.00941958
k__Bacteria.p__Actinobacteriota.c__Coriobacteriia.o__Coriobacteriales.f__Eggerthellaceae.g__Enterorhabdus.s__Enterorhabdus_mucosicola	2.93766			-
k__Bacteria.p__Proteobacteria.c__Alphaproteobacteria.o__Acetobacterales.f__Acetobacteraceae.g__Gluconobacter.s__Gluconobacter_frateurii	4.31228			0.0116565
k__Bacteria.p__Firmicutes.c__Negativicutes.o__Acidaminococcales.f__Acidaminococcaceae.g__Succiniclasticum	2.81553			-
k__Bacteria.p__Firmicutes.c__Bacilli.o__Mycoplasmatales.f__Mycoplasmataceae.g__Mycoplasma.s__Mycoplasma_hominis	2.85111			0.00515887
k__Bacteria.p__Firmicutes.c__Clostridia.o__Lachnospirales.f__Lachnospiraceae.g__Natranaerovirga	2.96284			-
k__Bacteria.p__Acidobacteriota.c__Acidobacteriae.o__Acidobacteriales.f__Acidobacteriaceae__Subgroup_1_.g__uncultured_bacterium_f_Acidobacteriaceae__Subgroup_1_.s__uncultured_bacterium_f_Acidobacteriaceae__Subgroup_1_	3.009			0.015454
k__Bacteria.p__Firmicutes.c__Clostridia.o__Eubacteriales.f__Eubacteriaceae.g__Eubacterium	3.12486			-
k__Bacteria.p__Actinobacteriota.c__Actinobacteria.o__Nitriliruptorales	2.93679			-
k__Bacteria.p__Actinobacteriota.c__Actinobacteria.o__Nitriliruptorales.f__Nitriliruptoraceae.g__Egicoccus.s__Egicoccus_halophilus	2.93679			-
k__Archaea.p__Halobacterota.c__Halobacteria	4.38039			0.00491943
k__Bacteria.p__Firmicutes.c__Bacilli.o__Bacillales.f__Bacillaceae.g__Bacillus.s__Bacillus_sp	3.22695			0.0233571
k__Bacteria.p__Proteobacteria.c__Alphaproteobacteria.o__uncultured_bacterium_c_Alphaproteobacteria.f__uncultured_bacterium_c_Alphaproteobacteria.g__uncultured_bacterium_c_Alphaproteobacteria.s__uncultured_bacterium_c_Alphaproteobacteria	2.84923			0.0138571
k__Bacteria.p__Firmicutes.c__Clostridia.o__Oscillospirales.f__Oscillospiraceae.g__Oscillospira.s__Oscillospira_guilliermondii	3.51247			0.0183891
k__Bacteria.p__Chloroflexi.c__Anaerolineae	3.45738			0.0125155
k__Bacteria.p__Firmicutes.c__Clostridia.o__Eubacteriales.f__Eubacteriaceae	3.12486			-
k__Bacteria.p__Nitrospirota.c__Nitrospiria	3.10928			0.0213068
k__Bacteria.p__Actinobacteriota.c__Actinobacteria.o__Streptomycetales.f__Streptomycetaceae.g__Streptomyces	3.64371			0.00562112
k__Bacteria.p__Bacteroidota.c__Bacteroidia.o__Bacteroidales.f__Bacteroidaceae	4.16813			0.0189431
k__Bacteria.p__Actinobacteriota.c__Actinobacteria.o__Bifidobacteriales.f__Bifidobacteriaceae	3.82693			0.0264284
k__Bacteria.p__Actinobacteriota.c__Actinobacteria.o__Catenulisporales.f__Actinospicaceae.g__Actinospica.s__Actinospica_acidiphila	2.86084			0.0305093
k__Bacteria.p__Firmicutes.c__Clostridia.o__Clostridiales.f__Lachnospiraceae.g__uncultured_bacterium_f_Lachnospiraceae	3.40642			0.0132239
k__Bacteria.p__Proteobacteria.c__Gammaproteobacteria.o__Enterobacterales.f__Yersiniaceae.g__Serratia.s__Serratia_marcescens	4.1429			0.00843439
k__Bacteria.p__Patescibacteria.c__Saccharimonadia.o__Saccharimonadales	4.02106			0.012817
k__Bacteria.p__Elusimicrobiota.c__Elusimicrobia.o__Elusimicrobiales.f__Elusimicrobiaceae.g__Elusimicrobium.s__Elusimicrobium_minutum	3.62467			0.0131618
k__Bacteria.p__Bacteroidota.c__Bacteroidia.o__Bacteroidales.f__Rikenellaceae.g__Alistipes.s__Alistipes_putredinis	2.80514			-
k__Bacteria.p__Proteobacteria.c__Alphaproteobacteria.o__Acetobacterales.f__Elioraeaceae.g__Elioraea.s__Elioraea_tepidiphila	2.93476			0.0205229
k__Bacteria.p__Gemmatimonadota.c__Gemmatimonadetes.o__Gemmatimonadales	2.80854			0.0380376
k__Bacteria.p__Firmicutes.c__Clostridia.o__Clostridiales.f__Clostridiaceae	3.15413			0.0188113
k__Bacteria.p__Firmicutes.c__Bacilli.o__Mycoplasmatales.f__Mycoplasmataceae	2.85111			0.00515887
k__Bacteria.p__Firmicutes.c__Clostridia.o__Lachnospirales.f__Lachnospiraceae.g__Lachnospira.s__Lachnospira_pectinoschiza	3.18836			0.0114186
k__Bacteria.p__Firmicutes.c__Clostridia.o__Monoglobales.f__Monoglobaceae	2.92662			0.0345489
k__Bacteria.p__Firmicutes.c__Bacilli.o__Lactobacillales.f__Lactobacillaceae.g__Lactobacillus.s__Lactobacillus_aviarius	2.82336			0.00823649
k__Bacteria.p__Elusimicrobiota	3.62467			0.0131618
k__Archaea.p__Euryarchaeota	3.48454			0.0093474
k__Bacteria.p__Actinobacteriota.c__Actinobacteria.o__Bifidobacteriales	3.82693			0.0264284
k__Bacteria.p__Firmicutes.c__Bacilli.o__Staphylococcales.f__Staphylococcaceae.g__Staphylococcus	3.96352			0.0235949
k__Bacteria.p__Firmicutes.c__Clostridia.o__Clostridiales.f__Caloramatoraceae.g__Clostridium.s__Clostridium_saccharolyticum	3.7637			0.0144285
k__Bacteria.p__Actinobacteriota.c__Coriobacteriia.o__Coriobacteriales.f__Eggerthellaceae.g__Adlercreutzia	2.8357			-
k__Bacteria.p__Planctomycetota.c__Planctomycetes	3.03376			0.0322442
k__Bacteria.p__Acidobacteriota.c__Acidobacteriae.o__Acidobacteriales.f__Acidobacteriaceae__Subgroup_1_.g__Terracidiphilus	2.85851			0.00934176
k__Bacteria.p__Acidobacteriota.c__Acidobacteriae.o__Acidobacteriales.f__Koribacteraceae	4.33318			0.0110981
k__Bacteria.p__Firmicutes.c__Bacilli.o__Alicyclobacillales.f__Alicyclobacillaceae.g__Effusibacillus.s__uncultured_bacterium_g_Effusibacillus	2.92656			0.0392086
k__Bacteria.p__Firmicutes.c__Bacilli.o__Bacillales.f__Sporolactobacillaceae.g__Pullulanibacillus	2.90983			0.015454
k__Bacteria.p__Actinobacteriota.c__Actinobacteria.o__Bifidobacteriales.f__Bifidobacteriaceae.g__Bifidobacterium	3.42304			0.0492701
k__Bacteria.p__Patescibacteria	4.02106			0.012817
k__Bacteria.p__Firmicutes.c__Bacilli.o__Lactobacillales.f__Lactobacillaceae.g__Lactobacillus.s__Lactobacillus_crispatus	3.47929			0.00923234
k__Bacteria.p__Firmicutes.c__Clostridia.o__Lachnospirales.f__Lachnospiraceae.g__Blautia	3.87339			0.0244224
k__Bacteria.p__Firmicutes.c__Bacilli.o__Bacillales.f__Bacillaceae.g__Virgibacillus.s__uncultured_bacterium_g_Virgibacillus	3.12052			-
k__Bacteria.p__Firmicutes.c__Bacilli.o__Mycoplasmatales	2.85111			0.00515887
k__Bacteria.p__Desulfobacterota.c__Desulfovibrionia.o__Desulfovibrionales	4.19948			0.0173724
k__Bacteria.p__Acidobacteriota.c__Acidobacteriae.o__Acidobacteriales.f__Acidobacteriaceae__Subgroup_1_.g__Acidipila.s__uncultured_bacterium_g_Acidipila	2.98901			0.0156457
k__Bacteria.p__Actinobacteriota.c__Actinobacteria.o__Pseudonocardiales.f__Pseudonocardiaceae.g__Saccharopolyspora.s__Saccharopolyspora_rectivirgula	2.97707			0.0468985
k__Bacteria.p__Proteobacteria.c__Alphaproteobacteria.o__Rhizobiales.f__Beijerinckiaceae.g__uncultured_bacterium_f_Beijerinckiaceae.s__uncultured_bacterium_f_Beijerinckiaceae	3.04076			0.015454
k__Bacteria.p__Bacteroidota.c__Bacteroidia.o__Bacteroidales.f__Prevotellaceae.g__Paraprevotella.s__Paraprevotella_clara	2.68315			-
k__Bacteria.p__Chloroflexi.c__Anaerolineae.o__Caldilineales	3.45738			0.0125155
k__Bacteria.p__Bacteroidota.c__Bacteroidia.o__Sphingobacteriales	3.44255			-
k__Bacteria.p__Firmicutes.c__Clostridia.o__Lachnospirales.f__Lachnospiraceae.g__Blautia.s__Blautia_obeum	3.29085			0.0123241
k__Bacteria.p__Firmicutes.c__Bacilli.o__Staphylococcales.f__Staphylococcaceae	3.96352			0.0235949
k__Bacteria.p__Firmicutes.c__Clostridia.o__Lachnospirales.f__Lachnospiraceae.g__Hungatella	4.21946			0.0170583
k__Bacteria.p__Actinobacteriota.c__Actinobacteria.o__Corynebacteriales.f__Corynebacteriaceae.g__Lawsonella	3.20371			0.0137426
k__Bacteria.p__Proteobacteria.c__Alphaproteobacteria.o__Azospirillales	3.56846			-
k__Bacteria.p__Actinobacteriota.c__Actinobacteria.o__Bifidobacteriales.f__Bifidobacteriaceae.g__Gardnerella.s__Gardnerella_vaginalis	3.78134			0.0078902
k__Bacteria.p__Bacteroidota.c__Bacteroidia.o__Bacteroidales.f__Bacteroidaceae.g__Bacteroides.s__Bacteroides_vulgatus	2.87381			0.00823649
k__Bacteria.p__Actinobacteriota.c__Actinobacteria.o__Streptosporangiales	3.78869			0.0265484
k__Bacteria.p__Proteobacteria.c__Alphaproteobacteria.o__Azospirillales.f__Azospirillaceae	3.40661			-
k__Bacteria.p__Firmicutes.c__Clostridia.o__Lachnospirales.f__Lachnospiraceae.g__Fusicatenibacter	3.05497			-
k__Bacteria.p__Proteobacteria.c__Gammaproteobacteria.o__Burkholderiales.f__Comamonadaceae.g__uncultured_bacterium_f_Comamonadaceae	2.88776			0.0170104
k__Bacteria.p__Acidobacteriota.c__Blastocatellia.o__Blastocatellales.f__Blastocatellaceae.g__uncultured_bacterium_f_Blastocatellaceae	2.95561			0.0219582
k__Bacteria.p__Proteobacteria.c__Gammaproteobacteria.o__Enterobacterales.f__Yersiniaceae.g__Serratia	4.1429			0.00843439
k__Bacteria.p__Bacteroidota.c__Bacteroidia.o__Bacteroidales.f__Rikenellaceae	2.80514			-
k__Bacteria.p__Firmicutes.c__Clostridia.o__Oscillospirales.f__Oscillospiraceae.g__Oscillibacter.s__Oscillibacter_ruminantium	3.37173			-
k__Bacteria.p__Firmicutes.c__Bacilli.o__Lactobacillales.f__Streptococcaceae.g__Streptococcus.s__Streptococcus_oralis	4.14816			0.0123954
k__Bacteria.p__Actinobacteriota.c__Actinobacteria.o__Corynebacteriales.f__Corynebacteriaceae.g__Corynebacterium.s__Corynebacterium_variabile	4.40896			0.00963469
k__Bacteria.p__Bacteroidota.c__Bacteroidia.o__Bacteroidales.f__Prevotellaceae.g__Prevotella.s__Prevotella_timonensis	2.9344			0.0216215
k__Bacteria.p__Verrucomicrobiota.c__Verrucomicrobiae.o__Pedosphaerales	2.93992			0.0205272
k__Bacteria.p__Firmicutes.c__Clostridia.o__Oscillospirales.f__Oscillospiraceae.g__Flavonifractor	3.89682			0.0240555
k__Bacteria.p__Proteobacteria.c__Alphaproteobacteria.o__Sphingomonadales.f__Sphingomonadaceae.g__Sphingomonas.s__Sphingomonas_sp	3.97567			0.00722198
k__Bacteria.p__Gemmatimonadota	2.80854			0.0380376
k__Bacteria.p__Firmicutes.c__Clostridia.o__Lachnospirales.f__Lachnospiraceae.g__Hungatella.s__Hungatella_hathewayi	4.21946			0.0170583
k__Bacteria.p__Firmicutes.c__Bacilli.o__Erysipelotrichales.f__Erysipelotrichaceae.g__Ileibacterium.s__Ileibacterium_valens	3.13472			0.0200597
k__Bacteria.p__Firmicutes.c__Bacilli.o__Lactobacillales.f__Leuconostocaceae	3.49332			-
k__Bacteria.p__Firmicutes.c__Clostridia.o__Lachnospirales.f__Lachnospiraceae.g__Lachnospira	3.18836			0.0114186
k__Bacteria.p__Acidobacteriota.c__Acidobacteriae.o__Acidobacteriales.f__Acidobacteriaceae__Subgroup_1_.g__Edaphobacter	3.28062			-
k__Bacteria.p__Firmicutes.c__Clostridia.o__Peptostreptococcales_Tissierellales.f__Peptostreptococcaceae.g__Peptostreptococcus	3.3936			0.0181032
k__Bacteria.p__Firmicutes.c__Clostridia.o__uncultured_bacterium_c_Clostridia.f__uncultured_bacterium_c_Clostridia.g__uncultured_bacterium_c_Clostridia	3.61597			0.0153576
k__Bacteria.p__Firmicutes.c__Clostridia.o__Clostridiales.f__Lachnospiraceae.g__Faecalicatena	2.64408			-
k__Bacteria.p__Firmicutes.c__Clostridia.o__Lachnospirales.f__Lachnospiraceae.g__Roseburia	3.61179			0.00564683
k__Bacteria.p__Actinobacteriota.c__Actinobacteria.o__Micrococcales.f__Brevibacteriaceae.g__Brevibacterium	4.30776			-
k__Bacteria.p__Proteobacteria.c__Gammaproteobacteria.o__Gammaproteobacteria_Incertae_Sedis.f__uncultured_bacterium_o_Gammaproteobacteria_Incertae_Sedis.g__uncultured_bacterium_o_Gammaproteobacteria_Incertae_Sedis.s__uncultured_bacterium_o_Gammaproteobacteria_Incertae_Sedis	3.50736			0.0162216
k__Bacteria.p__Fusobacteriota	3.85122			0.00941958
k__Bacteria.p__Firmicutes.c__Bacilli.o__Alicyclobacillales.f__Alicyclobacillaceae.g__Effusibacillus	2.92656			0.0392086
k__Bacteria.p__Proteobacteria.c__Alphaproteobacteria.o__Rhizobiales.f__Rhizobiaceae.g__Nitratireductor.s__Nitratireductor_kimnyeongensis	2.89902			0.00800877
k__Bacteria.p__Acidobacteriota.c__Blastocatellia	2.95561			0.0219582
k__Bacteria.p__Firmicutes.c__Clostridia.o__Oscillospirales.f__Ruminococcaceae.g__Ruminococcus.s__Ruminococcus_albus	3.17857			-
k__Bacteria.p__Actinobacteriota.c__Actinobacteria.o__Corynebacteriales.f__Corynebacteriaceae.g__Corynebacterium.s__Corynebacterium_glyciniphilum	3.33916			0.00293295
k__Bacteria.p__Proteobacteria.c__Alphaproteobacteria.o__Acetobacterales.f__Elioraeaceae	2.93476			0.0205229
k__Bacteria.p__Actinobacteriota.c__Acidimicrobiia.o__Acidimicrobiales.f__Acidimicrobiales_Incertae_Sedis.g__Aciditerrimonas.s__Aciditerrimonas_ferrireducens	3.77933			0.0122892
k__Bacteria.p__Firmicutes.c__Clostridia.o__Peptostreptococcales_Tissierellales.f__Peptostreptococcaceae.g__Sporacetigenium.s__Sporacetigenium_mesophilum	2.97861			0.015454
k__Bacteria.p__Actinobacteriota.c__Actinobacteria.o__Micrococcales.f__Intrasporangiaceae.g__Tetrasphaera	3.0645			0.00428473
k__Bacteria.p__Firmicutes.c__Clostridia.o__Clostridiales.f__Clostridiales_Family_XIII__Incertae_Sedis.g__uncultured_bacterium_f_Clostridiales_Family_XIII__Incertae_Sedis	3.02363			0.0498465
k__Bacteria.p__Desulfobacterota.c__Desulfovibrionia	4.19948			0.0173724
k__Archaea.p__Euryarchaeota.c__Methanobacteria.o__Methanobacteriales.f__Methanobacteriaceae	3.48454			0.0093474
k__Bacteria.p__Firmicutes.c__Clostridia.o__Oscillospirales.f__Ruminococcaceae.g__Faecalibacterium.s__Faecalibacterium_prausnitzii	3.60003			0.0154097
k__Bacteria.p__Actinobacteriota.c__Actinobacteria.o__Corynebacteriales	4.51035			0.0159738
k__Bacteria.p__Acidobacteriota.c__Vicinamibacteria.o__Vicinamibacterales.f__Vicinamibacteraceae	3.61735			0.00760398
k__Bacteria.p__Firmicutes.c__Clostridia.o__Oscillospirales.f__Oscillospiraceae.g__Oscillibacter.s__Oscillibacter_valericigenes	2.81794			-
k__Bacteria.p__Actinobacteriota.c__Actinobacteria.o__Micrococcales.f__Intrasporangiaceae	3.0645			0.00428473
k__Bacteria.p__Proteobacteria.c__Gammaproteobacteria.o__Xanthomonadales.f__Rhodanobacteraceae	3.40086			0.0498465
k__Bacteria.p__Firmicutes.c__Clostridia.o__Monoglobales.f__Monoglobaceae.g__Monoglobus	2.92662			0.0345489
k__Bacteria.p__Firmicutes.c__Clostridia.o__Oscillospirales.f__Oscillospiraceae.g__Intestinimonas.s__uncultured_bacterium_g_Intestinimonas	3.0878			0.0156205
k__Bacteria.p__Proteobacteria.c__Alphaproteobacteria.o__Azospirillales.f__Azospirillales_Incertae_Sedis.g__Stella.s__uncultured_bacterium_g_Stella	3.06137			0.015454
k__Bacteria.p__Actinobacteriota.c__Actinobacteria.o__Streptomycetales.f__Streptomycetaceae	3.64371			0.00562112
k__Bacteria.p__Actinobacteriota.c__Coriobacteriia.o__Coriobacteriales.f__Atopobiaceae.g__Olsenella	2.93656			-
k__Bacteria.p__Proteobacteria.c__Gammaproteobacteria.o__Enterobacterales.f__Enterobacteriaceae.g__Escherichia	3.68345			0.0225439
k__Bacteria.p__Acidobacteria.c__Blastocatellia.o__Blastocatellales.f__Pyrinomonadaceae.g__Brevitalea.s__uncultured_bacterium_g_Brevitalea	3.20698			0.015704
k__Bacteria.p__Firmicutes.c__Bacilli.o__Erysipelotrichales.f__Erysipelotrichaceae.g__Turicibacter.s__Turicibacter_sp	3.49288			0.0135473
k__Bacteria.p__Firmicutes.c__Clostridia.o__Clostridiales.f__Ruminococcaceae.g__uncultured_bacterium_f_Ruminococcaceae.s__uncultured_bacterium_f_Ruminococcaceae	3.44126			0.0494004
k__Bacteria.p__Firmicutes.c__Clostridia.o__Lachnospirales.f__Lachnospiraceae.g__Roseburia.s__Roseburia_intestinalis	3.43258			0.0112386
k__Bacteria.p__Firmicutes.c__Negativicutes	3.47574			0.0102608
k__Bacteria.p__Gemmatimonadota.c__Gemmatimonadetes	2.80854			0.0380376
k__Bacteria.p__Actinobacteriota.c__Actinobacteria.o__Micrococcales.f__Brevibacteriaceae.g__Brevibacterium.s__uncultured_bacterium_g_Brevibacterium	4.28355			-
k__Bacteria.p__Actinobacteriota.c__Acidimicrobiia.o__Microtrichales.f__Ilumatobacteraceae.g__Ilumatobacter.s__Ilumatobacter_nonamiensis	3.00012			0.022363
k__Bacteria.p__Acidobacteriota.c__Acidobacteriae.o__Acidobacteriales.f__Acidobacteriaceae__Subgroup_1_.g__Acidobacterium	3.05962			0.0492957
k__Bacteria.p__Bacteroidota.c__Bacteroidia.o__Bacteroidales.f__Bacteroidaceae.g__Bacteroides	4.16813			0.0189431
k__Bacteria.p__Planctomycetota	3.03376			0.0322442
k__Bacteria.p__Firmicutes.c__Bacilli.o__Alicyclobacillales.f__Alicyclobacillaceae.g__Alicyclobacillus.s__Alicyclobacillus_pomorum	2.95304			0.0145329
k__Bacteria.p__Firmicutes.c__Bacilli.o__Lactobacillales.f__Enterococcaceae.g__Enterococcus.s__Enterococcus_mundtii	4.20351			0.0164594
k__Bacteria.p__Firmicutes.c__Clostridia.o__Peptostreptococcales_Tissierellales	3.63734			0.0163857
k__Bacteria.p__Actinobacteriota.c__Actinobacteria.o__Streptosporangiales.f__Thermomonosporaceae.g__Actinomadura	3.78869			0.0265484
k__Bacteria.p__Actinobacteriota.c__Actinobacteria.o__Bifidobacteriales.f__Bifidobacteriaceae.g__Bifidobacterium.s__Bifidobacterium_pseudolongum	3.22575			0.0317306
k__Bacteria.p__Firmicutes.c__Clostridia.o__Clostridiales.f__Lachnospiraceae.g__Faecalicatena.s__Faecalicatena_fissicatena	2.64408			-
k__Bacteria.p__Firmicutes.c__Clostridia.o__Lachnospirales.f__Lachnospiraceae.g__Anaerostipes.s__Anaerostipes_sp	3.01493			0.0145329
k__Bacteria.p__Actinobacteriota.c__Acidimicrobiia.o__Acidimicrobiales.f__Acidimicrobiales_Incertae_Sedis.g__Aciditerrimonas	3.77933			0.0122892
k__Bacteria.p__Firmicutes.c__Bacilli.o__Lactobacillales.f__Streptococcaceae.g__Streptococcus.s__Streptococcus_gallolyticus	3.6912			0.0144976
k__Bacteria.p__Firmicutes.c__Bacilli.o__Staphylococcales	3.97526			0.0276698
k__Bacteria.p__Firmicutes.c__Bacilli.o__Bacillales.f__Bacillaceae.g__Bacillus.s__uncultured_bacterium_g_Bacillus	4.25415			0.0320618
k__Bacteria.p__Actinobacteriota.c__Actinobacteria.o__Micrococcales.f__Micrococcaceae.g__Paenarthrobacter	3.50281			-
k__Bacteria.p__Proteobacteria.c__Gammaproteobacteria.o__Gammaproteobacteria_Incertae_Sedis.f__uncultured_bacterium_o_Gammaproteobacteria_Incertae_Sedis.g__uncultured_bacterium_o_Gammaproteobacteria_Incertae_Sedis	3.50736			0.0162216
k__Bacteria.p__Bacteroidota.c__Bacteroidia.o__Sphingobacteriales.f__Sphingobacteriaceae.g__Sphingobacterium.s__Sphingobacterium_sp	3.44255			-
k__Bacteria.p__Actinobacteriota.c__Actinobacteria.o__Micrococcales.f__Microbacteriaceae	3.60877			0.0131699
k__Bacteria.p__Firmicutes.c__Clostridia.o__Lachnospirales.f__Lachnospiraceae.g__Roseburia.s__Roseburia_sp	3.14084			0.00523882
k__Bacteria.p__Proteobacteria.c__Alphaproteobacteria.o__Micropepsales	3.12663			0.0461148
k__Bacteria.p__Firmicutes.c__Bacilli.o__Lactobacillales.f__Lactobacillaceae.g__Lactobacillus.s__Lactobacillus_murinus	2.99302			0.0071137
k__Bacteria.p__Actinobacteriota.c__Actinobacteria.o__Corynebacteriales.f__Nocardiaceae.g__Rhodococcus	3.26739			-
k__Bacteria.p__Actinobacteriota.c__Actinobacteria.o__Corynebacteriales.f__Dietziaceae	3.04534			-
k__Bacteria.p__Actinobacteriota.c__Actinobacteria.o__Catenulisporales	2.86084			0.0305093
k__Bacteria.p__Firmicutes.c__Clostridia.o__Lachnospirales.f__Lachnospiraceae.g__Fusicatenibacter.s__Fusicatenibacter_saccharivorans	3.05497			-
k__Bacteria.p__Proteobacteria.c__Alphaproteobacteria.o__Reyranellales.f__Reyranellaceae.g__Reyranella	2.71513			-
k__Bacteria.p__Planctomycetota.c__Planctomycetes.o__Isosphaerales.f__Isosphaeraceae.g__Aquisphaera	3.03376			0.0322442
k__Bacteria.p__Acidobacteriota.c__Blastocatellia.o__Blastocatellales.f__Blastocatellaceae	2.95561			0.0219582
k__Bacteria.p__Firmicutes.c__Clostridia.o__Lachnospirales.f__Lachnospiraceae.g__Anaerostipes	3.01493			0.0145329
k__Bacteria.p__Acidobacteriota.c__Acidobacteriae.o__Acidobacteriales.f__Acidobacteriaceae__Subgroup_1_.g__Acidobacterium.s__uncultured_bacterium_g_Acidobacterium	3.05962			0.0492957
k__Bacteria.p__Actinobacteriota.c__Actinobacteria.o__Streptosporangiales.f__Thermomonosporaceae.g__Actinomadura.s__Actinomadura_sp	3.78869			0.0265484
k__Bacteria.p__Bacteroidota.c__Bacteroidia.o__Bacteroidales.f__Prevotellaceae.g__Prevotella.s__Prevotella_copri	3.4986			-
k__Bacteria.p__Actinobacteriota.c__Actinobacteria.o__Micrococcales.f__Dermabacteraceae.g__Brachybacterium	3.85817			0.0132633
k__Bacteria.p__Firmicutes.c__Bacilli.o__Erysipelotrichales	3.90072			0.026653
k__Bacteria.p__Firmicutes.c__Bacilli.o__Lactobacillales.f__Lactobacillaceae.g__Lactobacillus.s__Lactobacillus_plantarum	3.18609			0.00801259
k__Bacteria.p__Firmicutes.c__Clostridia.o__Lachnospirales.f__Lachnospiraceae.g__Blautia.s__uncultured_bacterium_g_Blautia	3.1088			0.0256193
k__Bacteria.p__Desulfobacterota	4.19948			0.0173724
k__Bacteria.p__Proteobacteria.c__Gammaproteobacteria.o__Enterobacterales.f__Erwiniaceae.g__Pantoea.s__Pantoea_sp	3.84177			0.0195922
k__Bacteria.p__Proteobacteria.c__Alphaproteobacteria.o__Rhizobiales.f__Rhizobiaceae.g__Ochrobactrum	4.06223			0.01448
k__Bacteria.p__Actinobacteriota.c__Actinobacteria.o__Corynebacteriales.f__Corynebacteriaceae	4.46871			0.0137426
k__Bacteria.p__Actinobacteriota.c__Coriobacteriia.o__Coriobacteriales.f__Eggerthellaceae.g__Adlercreutzia.s__Adlercreutzia_equolifaciens	2.8357			-
k__Bacteria.p__Firmicutes.c__Clostridia.o__Oscillospirales.f__Oscillospiraceae.g__Pseudoflavonifractor.s__uncultured_bacterium_g_Pseudoflavonifractor	3.56632			0.0298328
k__Bacteria.p__Proteobacteria.c__Alphaproteobacteria.o__Rhizobiales.f__Xanthobacteraceae.g__Rhodoplanes.s__uncultured_bacterium_g_Rhodoplanes	2.93798			0.0221427
k__Bacteria.p__Proteobacteria.c__Alphaproteobacteria.o__Azospirillales.f__Azospirillales_Incertae_Sedis	3.06137			0.015454
k__Bacteria.p__Firmicutes.c__Bacilli.o__Lactobacillales.f__Streptococcaceae.g__Streptococcus.s__Streptococcus_anginosus	2.90499			0.0345489
k__Bacteria.p__Actinobacteriota.c__Actinobacteria.o__Propionibacteriales.f__Nocardioidaceae.g__Aeromicrobium	3.32781			0.00293295
k__Bacteria.p__Firmicutes.c__Clostridia.o__Lachnospirales.f__Lachnospiraceae.g__Coprococcus	3.52579			0.00982983
k__Archaea.p__Euryarchaeota.c__Methanobacteria.o__Methanobacteriales.f__Methanobacteriaceae.g__Methanobrevibacter	3.48454			0.0093474
k__Bacteria.p__Fusobacteriota.c__Fusobacteriia	3.85122			0.00941958
k__Bacteria.p__Proteobacteria.c__Alphaproteobacteria.o__Acetobacterales	4.39336			0.00900705
k__Bacteria.p__Firmicutes.c__Bacilli.o__Alicyclobacillales	3.24104			0.0413213
k__Bacteria.p__Actinobacteriota.c__Actinobacteria.o__Micromonosporales.f__Micromonosporaceae.g__Planosporangium	3.38468			0.0248983
k__Bacteria.p__Firmicutes.c__Clostridia.o__Oscillospirales.f__Oscillospiraceae.g__Oscillibacter	3.43594			0.0228588
k__Bacteria.p__Firmicutes.c__Bacilli.o__Lactobacillales.f__Leuconostocaceae.g__Weissella	3.49332			-
k__Bacteria.p__Proteobacteria.c__Alphaproteobacteria.o__Rhizobiales.f__Rhizobiaceae	4.12485			0.0188223
k__Bacteria.p__Proteobacteria.c__Alphaproteobacteria.o__Rhizobiales.f__Xanthobacteraceae.g__Bradyrhizobium	3.84839			0.00662555
k__Bacteria.p__Firmicutes.c__Bacilli.o__Thermoactinomycetales	3.53522			-
k__Bacteria.p__Proteobacteria.c__Gammaproteobacteria.o__Burkholderiales.f__Neisseriaceae	2.93058			-
k__Bacteria.p__Proteobacteria.c__Gammaproteobacteria.o__Enterobacterales.f__Enterobacteriaceae.g__Escherichia.s__Escherichia_coli	3.68345			0.0225439
k__Bacteria.p__Actinobacteriota.c__Acidimicrobiia.o__Microtrichales.f__Iamiaceae.g__Iamia	2.9499			0.015884
k__Bacteria.p__Proteobacteria.c__Alphaproteobacteria.o__Rhizobiales.f__Beijerinckiaceae.g__Methylorubrum	3.79152			-
k__Bacteria.p__Proteobacteria.c__Gammaproteobacteria.o__Burkholderiales.f__Sutterellaceae	3.00951			0.0307183
k__Bacteria.p__Acidobacteriota.c__Acidobacteriae.o__Bryobacterales.f__Bryobacteraceae	3.37276			0.0219723
k__Bacteria.p__Firmicutes.c__Bacilli.o__Staphylococcales.f__Gemellaceae.g__Gemella	3.05257			-
k__Bacteria.p__Chloroflexi.c__Anaerolineae.o__Caldilineales.f__Caldilineaceae.g__Litorilinea.s__Litorilinea_aerophila	3.45738			0.0125155
k__Bacteria.p__Firmicutes.c__Negativicutes.o__Veillonellales_Selenomonadales.f__Veillonellaceae.g__Veillonella.s__Veillonella_sp	2.87785			0.0180079
k__Bacteria.p__Fusobacteriota.c__Fusobacteriia.o__Fusobacteriales.f__Fusobacteriaceae.g__Cetobacterium	3.85122			0.00941958
k__Bacteria.p__Actinobacteriota.c__Actinobacteria.o__Catenulisporales.f__Actinospicaceae.g__Actinospica	2.86084			0.0305093
k__Bacteria.p__Firmicutes.c__Clostridia.o__Oscillospirales.f__Ruminococcaceae.g__Faecalibacterium	3.60003			0.0154097
k__Bacteria.p__Firmicutes.c__Clostridia.o__Lachnospirales.f__Lachnospiraceae.g__Blautia.s__Blautia_coccoides	2.64594			-
k__Bacteria.p__Firmicutes.c__Clostridia.o__Oscillospirales.f__Oscillospiraceae.g__Sporobacter	2.84684			-
k__Bacteria.p__Actinobacteriota.c__Actinobacteria.o__Micrococcales.f__Micrococcaceae.g__Paenarthrobacter.s__Paenarthrobacter_nitroguajacolicus	3.50281			-
k__Bacteria.p__Firmicutes.c__Bacilli.o__Staphylococcales.f__Gemellaceae.g__Gemella.s__Gemella_haemolysans	3.05257			-
k__Bacteria.p__Proteobacteria.c__Gammaproteobacteria.o__Burkholderiales.f__Oxalobacteraceae.g__Massilia	3.14273			0.0125942
k__Bacteria.p__Firmicutes.c__Bacilli.o__Erysipelotrichales.f__Erysipelotrichaceae	3.90072			0.026653
k__Bacteria.p__Proteobacteria.c__Alphaproteobacteria.o__Acetobacterales.f__Acetobacteraceae.g__Acetobacter.s__Acetobacter_thailandicus	3.37274			-
k__Bacteria.p__Acidobacteriota.c__Acidobacteriae.o__Bryobacterales.f__Bryobacteraceae.g__uncultured_bacterium_f_Bryobacteraceae.s__uncultured_bacterium_f_Bryobacteraceae	3.37276			0.0219723
k__Bacteria.p__Patescibacteria.c__Saccharimonadia.o__Saccharimonadales.f__Saccharimonadaceae	4.02106			0.012817
k__Bacteria.p__Firmicutes.c__Clostridia.o__Oscillospirales.f__Ruminococcaceae.g__Ruminococcus.s__Ruminococcus_flavefaciens	4.2603			0.0153209
k__Bacteria.p__Actinobacteriota.c__Actinobacteria.o__Catenulisporales.f__Actinospicaceae	2.86084			0.0305093
k__Bacteria.p__Actinobacteriota.c__Actinobacteria.o__Propionibacteriales.f__Nocardioidaceae.g__Aeromicrobium.s__Aeromicrobium_camelliae	3.32781			0.00293295
k__Bacteria.p__Actinobacteriota.c__Acidimicrobiia.o__Microtrichales.f__Ilumatobacteraceae	3.00012			0.022363
k__Bacteria.p__Proteobacteria.c__Alphaproteobacteria.o__uncultured_bacterium_c_Alphaproteobacteria.f__uncultured_bacterium_c_Alphaproteobacteria.g__uncultured_bacterium_c_Alphaproteobacteria	2.84923			0.0138571
k__Bacteria.p__Bacteroidota.c__Bacteroidia.o__Bacteroidales.f__Prevotellaceae.g__Prevotella.s__Prevotella_sp	4.06			-
k__Bacteria.p__Proteobacteria.c__Gammaproteobacteria.o__Steroidobacterales.f__Steroidobacteraceae.g__Povalibacter	3.31548			0.024645
k__Bacteria.p__Actinobacteriota.c__Actinobacteria.o__Propionibacteriales.f__Nocardioidaceae	3.32781			0.00293295
k__Bacteria.p__Gemmatimonadota.c__Gemmatimonadetes.o__Gemmatimonadales.f__Gemmatimonadaceae	2.80854			0.0380376
k__Bacteria.p__Proteobacteria.c__Alphaproteobacteria.o__Sphingomonadales.f__Sphingomonadaceae.g__Sphingomonas	3.97567			0.00722198
k__Bacteria.p__Acidobacteriota.c__Vicinamibacteria.o__Vicinamibacterales.f__Vicinamibacteraceae.g__Vicinamibacter	3.12951			0.0298773
k__Bacteria.p__Firmicutes.c__Clostridia.o__Lachnospirales.f__Lachnospiraceae.g__Tyzzerella	3.04433			0.014956
k__Bacteria.p__Proteobacteria.c__Alphaproteobacteria.o__Reyranellales.f__Reyranellaceae	2.71513			-
k__Bacteria.p__Firmicutes.c__Bacilli.o__Bacillales.f__Planococcaceae.g__Solibacillus	2.95465			-
k__Bacteria.p__Bacteroidota.c__Bacteroidia.o__Bacteroidales.f__Bacteroidaceae.g__Bacteroides.s__Bacteroides_plebeius	3.1374			0.0188976
k__Bacteria.p__Acidobacteriota.c__Vicinamibacteria.o__Vicinamibacterales.f__Vicinamibacteraceae.g__Luteitalea	3.44651			0.00760398
k__Bacteria.p__Proteobacteria.c__Gammaproteobacteria.o__Aeromonadales.f__Aeromonadaceae.g__Aeromonas.s__Aeromonas_allosaccharophila	2.67099			0.0380376
k__Bacteria.p__Firmicutes.c__Bacilli.o__Lactobacillales.f__Lactobacillaceae.g__Lactobacillus.s__Lactobacillus_suebicus	2.81043			-
k__Bacteria.p__Proteobacteria.c__Gammaproteobacteria.o__Burkholderiales.f__Hydrogenophilaceae.g__Thiobacillus	2.744			0.00983997
k__Bacteria.p__Acidobacteriota.c__Acidobacteriae.o__Solibacterales.f__Solibacteraceae.g__Candidatus_Solibacter	4.15719			0.00883277
k__Bacteria.p__Proteobacteria.c__Alphaproteobacteria.o__Rhizobiales.f__Beijerinckiaceae.g__uncultured_bacterium_f_Beijerinckiaceae	3.04076			0.015454
k__Bacteria.p__Actinobacteriota.c__Actinobacteria.o__Micrococcales.f__Microbacteriaceae.g__Microbacterium	3.02602			-
k__Bacteria.p__Actinobacteriota.c__Coriobacteriia.o__Coriobacteriales.f__Atopobiaceae.g__Olsenella.s__Olsenella_sp	2.93656			-
k__Bacteria.p__Proteobacteria.c__Gammaproteobacteria.o__Steroidobacterales.f__Steroidobacteraceae.g__Steroidobacter	2.98034			0.00293295
k__Bacteria.p__Proteobacteria.c__Alphaproteobacteria.o__Rhizobiales.f__Rhodobiaceae.g__Amorphus	3.34844			-
k__Bacteria.p__Bacteroidota.c__Bacteroidia.o__Bacteroidales.f__Tannerellaceae.g__Parabacteroides	2.88121			-
k__Bacteria.p__Patescibacteria.c__Saccharimonadia	4.02106			0.012817
k__Bacteria.p__Firmicutes.c__Clostridia.o__Oscillospirales.f__Ruminococcaceae.g__Candidatus_Soleaferrea	3.8622			0.0159515
k__Bacteria.p__Firmicutes.c__Clostridia.o__Lachnospirales.f__Lachnospiraceae.g__Natranaerovirga.s__Natranaerovirga_pectinivora	2.96284			-
k__Bacteria.p__Actinobacteriota.c__Actinobacteria.o__Corynebacteriales.f__Corynebacteriaceae.g__Corynebacterium	4.44445			0.00963469
k__Bacteria.p__Proteobacteria.c__Alphaproteobacteria.o__Rhizobiales.f__Hyphomicrobiaceae.g__Hyphomicrobium	3.22136			-
k__Bacteria.p__Firmicutes.c__Bacilli.o__Bacillales.f__Sporolactobacillaceae.g__Pullulanibacillus.s__Pullulanibacillus_naganoensis	2.90983			0.015454
k__Bacteria.p__Verrucomicrobiota.c__Verrucomicrobiae.o__Verrucomicrobiales.f__Akkermansiaceae.g__Akkermansia.s__Akkermansia_glycaniphila	3.04711			0.0322442
k__Bacteria.p__Actinobacteriota.c__Actinobacteria.o__Nitriliruptorales.f__Nitriliruptoraceae.g__Egicoccus	2.93679			-
k__Bacteria.p__Firmicutes.c__Negativicutes.o__Acidaminococcales	3.44934			0.0146114
k__Bacteria.p__Proteobacteria.c__Gammaproteobacteria.o__Burkholderiales.f__Neisseriaceae.g__Neisseria.s__Neisseria_subflava	2.93058			-
k__Bacteria.p__Proteobacteria.c__Alphaproteobacteria.o__Acetobacterales.f__Acetobacteraceae.g__Acetobacter	3.37274			-
k__Bacteria.p__Proteobacteria.c__Gammaproteobacteria.o__Xanthomonadales.f__Rhodanobacteraceae.g__Frateuria	3.40086			0.0498465
k__Bacteria.p__Firmicutes.c__Clostridia.o__Clostridiales.f__Caloramatoraceae.g__Clostridium.s__Clostridium_hylemonae	3.01961			-
k__Bacteria.p__Proteobacteria.c__Alphaproteobacteria.o__Caulobacterales.f__Caulobacteraceae.g__Caulobacter.s__Caulobacter_sp	2.85701			0.0142232
k__Bacteria.p__Proteobacteria.c__Alphaproteobacteria.o__Rhizobiales.f__Rhizobiaceae.g__Ochrobactrum.s__uncultured_bacterium_g_Ochrobactrum	4.06223			0.01448
k__Bacteria.p__Proteobacteria.c__Alphaproteobacteria.o__Rhizobiales.f__Xanthobacteraceae.g__Rhodoplanes	4.00548			0.0131098
k__Bacteria.p__Firmicutes.c__Bacilli.o__Lactobacillales.f__Lactobacillaceae.g__Lactobacillus.s__Lactobacillus_johnsonii	3.71015			0.0110378
k__Bacteria.p__Proteobacteria.c__Alphaproteobacteria.o__Caulobacterales.f__Caulobacteraceae.g__Brevundimonas	3.17695			0.00959339
k__Bacteria.p__Proteobacteria.c__Alphaproteobacteria.o__uncultured_bacterium_c_Alphaproteobacteria.f__uncultured_bacterium_c_Alphaproteobacteria	2.84923			0.0138571
k__Bacteria.p__Actinobacteriota.c__Actinobacteria.o__Micrococcales.f__Micrococcaceae.g__Glutamicibacter.s__Glutamicibacter_protophormiae	3.5528			0.0109561
k__Bacteria.p__Firmicutes.c__uncultured_bacterium_p_Firmicutes.o__uncultured_bacterium_p_Firmicutes.f__uncultured_bacterium_p_Firmicutes.g__uncultured_bacterium_p_Firmicutes	2.85968			-
k__Bacteria.p__Verrucomicrobiota.c__Verrucomicrobiae.o__Verrucomicrobiales.f__Verrucomicrobiaceae.g__Roseimicrobium.s__Roseimicrobium_gellanilyticum	3.10078			-
k__Bacteria.p__Verrucomicrobiota.c__Verrucomicrobiae.o__Pedosphaerales.f__Pedosphaeraceae.g__Pedosphaera.s__Pedosphaera_parvula	2.93992			0.0205272
k__Bacteria.p__Acidobacteriota.c__Acidobacteriae.o__Solibacterales.f__Solibacteraceae.g__Candidatus_Solibacter.s__Candidatus_Solibacter_usitatus	4.15719			0.00883277
k__Bacteria.p__Actinobacteriota.c__Thermoleophilia.o__Gaiellales.f__Gaiellaceae	3.27807			0.00675521
k__Bacteria.p__Bacteroidota.c__Bacteroidia.o__Flavobacteriales.f__Weeksellaceae.g__uncultured_bacterium_f_Weeksellaceae.s__uncultured_bacterium_f_Weeksellaceae	3.53254			0.0498465
k__Bacteria.p__Acidobacteriota.c__Acidobacteriae.o__Bryobacterales.f__Bryobacteraceae.g__uncultured_bacterium_f_Bryobacteraceae	3.37276			0.0219723
k__Bacteria.p__Actinobacteriota.c__Actinobacteria.o__Propionibacteriales.f__Propionibacteriaceae.g__Cutibacterium.s__Cutibacterium_acnes	3.59562			0.0277109
k__Bacteria.p__Firmicutes.c__Clostridia.o__Clostridiales.f__Clostridiales_Family_XIII__Incertae_Sedis.g__uncultured_bacterium_f_Clostridiales_Family_XIII__Incertae_Sedis.s__uncultured_bacterium_f_Clostridiales_Family_XIII__Incertae_Sedis	3.02363			0.0498465
k__Bacteria.p__Firmicutes.c__Clostridia.o__Lachnospirales.f__Lachnospiraceae.g__Lachnoclostridium	4.18261			0.00978931
k__Bacteria.p__Acidobacteriota.c__Acidobacteriae.o__Solibacterales.f__Solibacteraceae	4.15719			0.00883277
k__Bacteria.p__Firmicutes.c__Clostridia.o__Clostridiales.f__Ruminococcaceae	3.69347			0.0384152
k__Bacteria.p__Proteobacteria.c__Alphaproteobacteria.o__Rhizobiales.f__Rhizobiaceae.g__Rhizobium	2.99885			-
k__Bacteria.p__Firmicutes.c__Bacilli.o__Bacillales.f__Planococcaceae.g__Solibacillus.s__Solibacillus_silvestris	2.95465			-
k__Bacteria.p__Proteobacteria.c__Gammaproteobacteria.o__Burkholderiales.f__Neisseriaceae.g__Neisseria	2.93058			-
k__Archaea.p__Halobacterota.c__Halobacteria.o__Halobacterales	4.38039			0.00491943
k__Bacteria.p__Actinobacteriota.c__Thermoleophilia.o__Gaiellales.f__Gaiellaceae.g__Gaiella	3.27807			0.00675521
k__Bacteria.p__Verrucomicrobiota.c__Verrucomicrobiae.o__Verrucomicrobiales.f__Rubritaleaceae.g__Luteolibacter	3.26916			-
k__Bacteria.p__Proteobacteria.c__Alphaproteobacteria.o__Rhizobiales.f__Rhizobiaceae.g__Rhizobium.s__Rhizobium_sp	2.99885			-
k__Bacteria.p__Proteobacteria.c__Alphaproteobacteria.o__Acetobacterales.f__Acetobacteraceae.g__Gluconobacter	4.31228			0.0116565
k__Bacteria.p__Proteobacteria.c__Gammaproteobacteria.o__Burkholderiales.f__Oxalobacteraceae.g__Massilia.s__Massilia_sp	3.14273			0.0125942
k__Bacteria.p__Firmicutes.c__Negativicutes.o__Veillonellales_Selenomonadales.f__Veillonellaceae	2.87785			0.0180079
k__Bacteria.p__Actinobacteriota.c__Thermoleophilia.o__Gaiellales	3.27807			0.00675521
k__Bacteria.p__Proteobacteria.c__Gammaproteobacteria.o__Enterobacterales.f__Yersiniaceae	4.1429			0.00843439
k__Bacteria.p__Proteobacteria.c__Alphaproteobacteria.o__uncultured_bacterium_c_Alphaproteobacteria	2.84923			0.0138571
k__Bacteria.p__Actinobacteriota.c__Actinobacteria.o__Propionibacteriales	3.78307			0.0277109
k__Bacteria.p__Firmicutes.c__Clostridia.o__uncultured_bacterium_c_Clostridia.f__uncultured_bacterium_c_Clostridia.g__uncultured_bacterium_c_Clostridia.s__uncultured_bacterium_c_Clostridia	3.61597			0.0153576
k__Bacteria.p__Firmicutes.c__Bacilli.o__Lactobacillales.f__Enterococcaceae	4.20351			0.0164594
k__Bacteria.p__Bacteroidota.c__Bacteroidia.o__Bacteroidales.f__Prevotellaceae.g__Alloprevotella.s__Alloprevotella_rava	3.42693			0.0221141
k__Bacteria.p__Actinobacteriota.c__Actinobacteria.o__Streptomycetales.f__Streptomycetaceae.g__Streptomyces.s__Streptomyces_sp	3.64371			0.00562112
k__Bacteria.p__Proteobacteria.c__Alphaproteobacteria.o__Acetobacterales.f__Elioraeaceae.g__Elioraea	2.93476			0.0205229
k__Bacteria.p__Proteobacteria.c__Gammaproteobacteria.o__Xanthomonadales.f__Xanthomonadaceae	3.01671			0.0367869
k__Bacteria.p__Firmicutes.c__Bacilli.o__Alicyclobacillales.f__Alicyclobacillaceae	3.24104			0.0413213
k__Bacteria.p__Firmicutes.c__Clostridia.o__uncultured_bacterium_c_Clostridia	3.61597			0.0153576
k__Bacteria.p__Firmicutes.c__Negativicutes.o__Acidaminococcales.f__Acidaminococcaceae.g__Succiniclasticum.s__Succiniclasticum_ruminis	2.81553			-
k__Bacteria.p__Actinobacteriota.c__Actinobacteria.o__Pseudonocardiales	2.97707			0.0468985
k__Bacteria.p__Firmicutes.c__Clostridia.o__Oscillospirales.f__Ruminococcaceae.g__Ruminococcus.s__Ruminococcus_bromii	3.22435			0.0182951
k__Bacteria.p__Chloroflexi.c__Anaerolineae.o__Caldilineales.f__Caldilineaceae.g__Litorilinea	3.45738			0.0125155
k__Bacteria.p__Firmicutes.c__Bacilli.o__Lactobacillales.f__Leuconostocaceae.g__Weissella.s__uncultured_bacterium_g_Weissella	3.49332			-
k__Bacteria.p__Actinobacteriota.c__Coriobacteriia.o__Coriobacteriales	3.32868			0.0216161
k__Bacteria.p__Firmicutes.c__Clostridia.o__Clostridiales.f__Lachnospiraceae.g__uncultured_bacterium_f_Lachnospiraceae.s__uncultured_bacterium_f_Lachnospiraceae	3.40642			0.0132239
k__Bacteria.p__Firmicutes.c__Clostridia.o__Lachnospirales.f__Lachnospiraceae.g__uncultured_bacterium_f_Lachnospiraceae.s__uncultured_bacterium_f_Lachnospiraceae	3.271			-
k__Bacteria.p__Firmicutes.c__Clostridia.o__Peptostreptococcales_Tissierellales.f__Peptostreptococcaceae	3.63734			0.0163857
k__Bacteria.p__Firmicutes.c__Clostridia.o__Eubacteriales	3.12486			-
k__Bacteria.p__Proteobacteria.c__Alphaproteobacteria.o__Micropepsales.f__Micropepsaceae.g__Rhizomicrobium.s__uncultured_bacterium_g_Rhizomicrobium	3.12663			0.0461148
k__Bacteria.p__Proteobacteria.c__Alphaproteobacteria.o__Caulobacterales.f__Caulobacteraceae.g__Caulobacter	2.85701			0.0142232
k__Bacteria.p__Bacteroidota.c__Bacteroidia.o__Bacteroidales.f__Bacteroidaceae.g__Bacteroides.s__Bacteroides_acidifaciens	3.61553			0.0155982
k__Bacteria.p__Firmicutes.c__Clostridia.o__Lachnospirales.f__Lachnospiraceae.g__uncultured_bacterium_f_Lachnospiraceae	3.271			-
k__Bacteria.p__Firmicutes.c__Clostridia.o__Lachnospirales.f__Lachnospiraceae.g__Lachnoclostridium.s__Lachnoclostridium_pacaense	4.00523			0.0144196
k__Bacteria.p__Firmicutes.c__Clostridia.o__Oscillospirales.f__Oscillospiraceae.g__uncultured_bacterium_f_Oscillospiraceae.s__uncultured_bacterium_f_Oscillospiraceae	3.8784			-
k__Bacteria.p__Planctomycetota.c__Planctomycetes.o__Isosphaerales.f__Isosphaeraceae	3.03376			0.0322442
k__Bacteria.p__Bacteroidota.c__Bacteroidia.o__Flavobacteriales.f__Weeksellaceae	3.53254			0.0498465
k__Bacteria.p__Fusobacteriota.c__Fusobacteriia.o__Fusobacteriales.f__Fusobacteriaceae.g__Cetobacterium.s__Cetobacterium_somerae	3.85122			0.00941958
k__Bacteria.p__Firmicutes.c__Clostridia.o__Lachnospirales.f__Lachnospiraceae.g__Anaerobium	3.27255			-
k__Bacteria.p__Firmicutes.c__Clostridia.o__Peptostreptococcales_Tissierellales.f__Peptostreptococcaceae.g__Romboutsia.s__Romboutsia_ilealis	3.56131			0.0108115
k__Bacteria.p__Proteobacteria.c__Alphaproteobacteria.o__Acetobacterales.f__Acetobacteraceae	4.37798			0.00951827
k__Bacteria.p__Firmicutes.c__Clostridia.o__Oscillospirales.f__Oscillospiraceae.g__Intestinimonas.s__Intestinimonas_butyriciproducens	4.11717			0.0186073
k__Bacteria.p__Actinobacteriota.c__Thermoleophilia	3.27807			0.00675521
k__Bacteria.p__Firmicutes.c__Bacilli.o__Bacillales.f__Bacillaceae	4.33954			0.0159691
k__Bacteria.p__Firmicutes.c__Clostridia.o__Oscillospirales.f__Oscillospiraceae.g__Intestinimonas	4.25578			0.0172883
k__Bacteria.p__Proteobacteria.c__Alphaproteobacteria.o__Rhizobiales.f__Xanthobacteraceae.g__Pseudolabrys	2.66899			0.0380376
k__Bacteria.p__Gemmatimonadota.c__Gemmatimonadetes.o__Gemmatimonadales.f__Gemmatimonadaceae.g__Roseisolibacter.s__Roseisolibacter_agri	2.80854			0.0380376
k__Bacteria.p__Firmicutes.c__Clostridia.o__Oscillospirales.f__Oscillospiraceae.g__Flavonifractor.s__Flavonifractor_plautii	3.89682			0.0240555
k__Bacteria.p__Proteobacteria.c__Alphaproteobacteria.o__Rhizobiales.f__Xanthobacteraceae.g__Blastochloris	2.75102			-
k__Bacteria.p__Firmicutes.c__Clostridia.o__Lachnospirales.f__Lachnospiraceae.g__Anaerobium.s__Anaerobium_acetethylicum	3.27255			-
k__Bacteria.p__Firmicutes.c__Bacilli.o__Thermoactinomycetales.f__Thermoactinomycetaceae.g__Thermoactinomyces	3.53522			-
k__Bacteria.p__Firmicutes.c__Clostridia.o__Monoglobales	2.92662			0.0345489
k__Bacteria.p__Bacteroidota.c__Bacteroidia.o__Flavobacteriales.f__Weeksellaceae.g__uncultured_bacterium_f_Weeksellaceae	3.53254			0.0498465
k__Bacteria.p__Firmicutes.c__Bacilli.o__Bacillales.f__Bacillaceae.g__Bacillus.s__Bacillus_cohnii	2.95168			0.0185247
k__Bacteria.p__Firmicutes.c__Clostridia.o__Lachnospirales.f__Lachnospiraceae.g__Anaerocolumna.s__Anaerocolumna_jejuensis	3.24553			0.0266024
k__Bacteria.p__Desulfobacterota.c__Desulfovibrionia.o__Desulfovibrionales.f__Desulfovibrionaceae.g__Desulfovibrio.s__Desulfovibrio_sp	4.19948			0.0173724
k__Bacteria.p__Actinobacteriota.c__Actinobacteria.o__Micrococcales.f__Microbacteriaceae.g__Curtobacterium	3.4772			-
k__Bacteria.p__Chloroflexi.c__Anaerolineae.o__Caldilineales.f__Caldilineaceae	3.45738			0.0125155
k__Bacteria.p__Firmicutes.c__Bacilli.o__Staphylococcales.f__Staphylococcaceae.g__Staphylococcus.s__Staphylococcus_epidermidis	3.45536			0.0150319
k__Bacteria.p__Proteobacteria.c__Gammaproteobacteria.o__Xanthomonadales	3.45102			0.0437404
k__Bacteria.p__Acidobacteria	3.20698			0.015704
k__Bacteria.p__Firmicutes.c__Clostridia.o__Oscillospirales.f__Oscillospiraceae.g__Pseudoflavonifractor	3.56632			0.0298328
k__Bacteria.p__Bacteroidota.c__Bacteroidia.o__Bacteroidales.f__Prevotellaceae.g__Prevotella.s__Prevotella_bivia	3.32235			0.0323896
k__Bacteria.p__Firmicutes.c__Bacilli.o__Lactobacillales.f__Streptococcaceae.g__Lactococcus	3.20189			-
k__Bacteria.p__Proteobacteria.c__Gammaproteobacteria.o__Pseudomonadales.f__Pseudomonadaceae.g__Pseudomonas.s__Pseudomonas_sp	3.50046			0.0148617
k__Bacteria.p__Proteobacteria.c__Gammaproteobacteria.o__Steroidobacterales.f__Steroidobacteraceae.g__Povalibacter.s__Povalibacter_uvarum	3.31548			0.024645
k__Bacteria.p__Firmicutes.c__Clostridia.o__Lachnospirales.f__Lachnospiraceae.g__Coprococcus.s__Coprococcus_catus	3.52579			0.00982983
k__Bacteria.p__Firmicutes.c__Negativicutes.o__Acidaminococcales.f__Acidaminococcaceae	3.44934			0.0146114
k__Bacteria.p__Verrucomicrobiota.c__Verrucomicrobiae.o__Verrucomicrobiales.f__Rubritaleaceae	3.26916			-
k__Bacteria.p__Actinobacteriota.c__Acidimicrobiia.o__Microtrichales.f__Iamiaceae.g__Iamia.s__Iamia_majanohamensis	2.9499			0.015884
k__Bacteria.p__Bacteroidota.c__Bacteroidia.o__Bacteroidales.f__Prevotellaceae.g__Alloprevotella	3.42693			0.0221141
k__Bacteria.p__Proteobacteria.c__Alphaproteobacteria.o__Rhizobiales.f__Xanthobacteraceae.g__Blastochloris.s__uncultured_bacterium_g_Blastochloris	2.75102			-
k__Bacteria.p__Acidobacteriota.c__Vicinamibacteria.o__Vicinamibacterales.f__Vicinamibacteraceae.g__Luteitalea.s__Luteitalea_pratensis	3.44651			0.00760398
k__Bacteria.p__Proteobacteria.c__Alphaproteobacteria.o__Acetobacterales.f__Acetobacteraceae.g__Acidisphaera.s__uncultured_bacterium_g_Acidisphaera	2.99696			0.0401775
k__Bacteria.p__Firmicutes.c__Clostridia.o__Oscillospirales.f__Oscillospiraceae.g__Oscillospira	3.51247			0.0183891
k__Bacteria.p__Firmicutes.c__Clostridia.o__Eubacteriales.f__Eubacteriaceae.g__Eubacterium.s__Eubacterium_callanderi	3.04459			0.0479495
k__Bacteria.p__Firmicutes.c__Bacilli.o__Alicyclobacillales.f__Alicyclobacillaceae.g__Alicyclobacillus	2.95304			0.0145329
k__Archaea.p__Halobacterota.c__Halobacteria.o__Halobacterales.f__Halomicrobiaceae.g__Natronomonas	4.38039			0.00491943
k__Bacteria.p__Desulfobacterota.c__Desulfovibrionia.o__Desulfovibrionales.f__Desulfovibrionaceae	4.19948			0.0173724
k__Bacteria.p__Firmicutes.c__uncultured_bacterium_p_Firmicutes.o__uncultured_bacterium_p_Firmicutes	2.85968			-
k__Bacteria.p__Actinobacteriota.c__Acidimicrobiia	3.84484			0.00618152
k__Bacteria.p__Firmicutes.c__Bacilli.o__Lactobacillales.f__Streptococcaceae.g__Lactococcus.s__Lactococcus_lactis	3.20189			-
k__Bacteria.p__Acidobacteria.c__Blastocatellia	3.20698			0.015704
k__Bacteria.p__Proteobacteria.c__Gammaproteobacteria.o__Burkholderiales.f__Comamonadaceae.g__uncultured_bacterium_f_Comamonadaceae.s__uncultured_bacterium_f_Comamonadaceae	2.88776			0.0170104
k__Bacteria.p__Firmicutes.c__Clostridia.o__Oscillospirales.f__Ruminococcaceae.g__Candidatus_Soleaferrea.s__Candidatus_Soleaferrea_massiliensis	3.8622			0.0159515
k__Bacteria.p__Bacteroidota.c__Bacteroidia.o__Flavobacteriales	3.53254			0.0498465
k__Bacteria.p__Firmicutes.c__Bacilli.o__Erysipelotrichales.f__Erysipelotrichaceae.g__Allobaculum.s__Allobaculum_stercoricanis	3.54182			0.0310267
k__Bacteria.p__Patescibacteria.c__Saccharimonadia.o__Saccharimonadales.f__Saccharimonadaceae.g__Candidatus_Saccharimonas	4.02106			0.012817
k__Bacteria.p__Acidobacteriota.c__Acidobacteriae.o__Acidobacteriales.f__Koribacteraceae.g__Candidatus_Koribacter	4.33318			0.0110981
k__Bacteria.p__Fusobacteriota.c__Fusobacteriia.o__Fusobacteriales	3.85122			0.00941958
k__Bacteria.p__Proteobacteria.c__Gammaproteobacteria.o__Burkholderiales.f__Burkholderiaceae.g__Robbsia	2.98588			0.0499193
k__Bacteria.p__Actinobacteriota.c__Actinobacteria.o__Micrococcales.f__Dermabacteraceae	3.85817			0.0132633
k__Bacteria.p__Planctomycetota.c__Planctomycetes.o__Isosphaerales.f__Isosphaeraceae.g__Aquisphaera.s__Aquisphaera_giovannonii	3.03376			0.0322442
k__Bacteria.p__Firmicutes.c__Clostridia.o__Clostridiales.f__Clostridiaceae.g__Candidatus_Arthromitus.s__Candidatus_Arthromitus_sp	3.15413			0.0188113
k__Bacteria.p__Firmicutes.c__Clostridia.o__Peptostreptococcales_Tissierellales.f__Peptostreptococcaceae.g__Sporacetigenium	2.97861			0.015454
k__Bacteria.p__Firmicutes.c__Bacilli.o__Staphylococcales.f__Staphylococcaceae.g__Staphylococcus.s__Staphylococcus_sciuri	3.80216			0.0427846
k__Bacteria.p__Verrucomicrobiota.c__Verrucomicrobiae.o__Verrucomicrobiales.f__Verrucomicrobiaceae.g__Roseimicrobium	3.10078			-
k__Bacteria.p__Proteobacteria.c__Gammaproteobacteria.o__Pseudomonadales.f__Moraxellaceae.g__Acinetobacter.s__Acinetobacter_lwoffii	3.48001			0.00401282
k__Bacteria.p__Acidobacteriota.c__Acidobacteriae.o__Acidobacteriales.f__Acidobacteriaceae__Subgroup_1_	3.76393			0.0272051
k__Bacteria.p__Proteobacteria.c__Gammaproteobacteria.o__Enterobacterales.f__Erwiniaceae.g__Pantoea	3.84177			0.0195922
k__Bacteria.p__Nitrospirota.c__Nitrospiria.o__Nitrospirales.f__Nitrospiraceae.g__Nitrospira.s__Nitrospira_defluvii	3.10928			0.0213068
k__Bacteria.p__Actinobacteriota.c__Actinobacteria.o__Streptosporangiales.f__Thermomonosporaceae	3.78869			0.0265484
k__Bacteria.p__Proteobacteria.c__Gammaproteobacteria.o__Burkholderiales.f__Hydrogenophilaceae	2.744			0.00983997
k__Bacteria.p__Actinobacteriota.c__Coriobacteriia.o__Coriobacteriales.f__Eggerthellaceae	3.10291			0.0403455
k__Bacteria.p__Firmicutes.c__Clostridia.o__Lachnospirales.f__Lachnospiraceae.g__Anaerocolumna	3.28367			0.0096226
k__Bacteria.p__Proteobacteria.c__Alphaproteobacteria.o__Reyranellales	2.71513			-
k__Bacteria.p__Proteobacteria.c__Alphaproteobacteria.o__Rhizobiales.f__Hyphomicrobiaceae.g__Hyphomicrobium.s__Hyphomicrobium_sp	2.94808			-
k__Bacteria.p__Bacteroidota.c__Bacteroidia.o__Bacteroidales.f__Tannerellaceae	2.88121			-
k__Bacteria.p__Proteobacteria.c__Gammaproteobacteria.o__Gammaproteobacteria_Incertae_Sedis.f__uncultured_bacterium_o_Gammaproteobacteria_Incertae_Sedis	3.50736			0.0162216
k__Bacteria.p__Actinobacteriota.c__Coriobacteriia	3.32868			0.0216161
k__Archaea.p__Euryarchaeota.c__Methanobacteria	3.48454			0.0093474
k__Bacteria.p__Actinobacteriota.c__Actinobacteria.o__Corynebacteriales.f__Corynebacteriaceae.g__Lawsonella.s__Lawsonella_clevelandensis	3.20371			0.0137426
k__Bacteria.p__Firmicutes.c__Clostridia.o__Clostridiales.f__Ruminococcaceae.g__uncultured_bacterium_f_Ruminococcaceae	3.44126			0.0494004
k__Bacteria.p__Bacteroidota.c__Bacteroidia.o__Sphingobacteriales.f__Sphingobacteriaceae.g__Sphingobacterium	3.44255			-
k__Bacteria.p__Actinobacteriota.c__Coriobacteriia.o__Coriobacteriales.f__Atopobiaceae	2.93656			-
k__Bacteria.p__Proteobacteria.c__Gammaproteobacteria.o__Burkholderiales	3.84387			0.00889823
k__Bacteria.p__Proteobacteria.c__Gammaproteobacteria.o__Pseudomonadales.f__Pseudomonadaceae.g__Pseudomonas.s__uncultured_bacterium_g_Pseudomonas	3.79678			0.0213524
k__Bacteria.p__Actinobacteriota.c__Actinobacteria.o__Micromonosporales	3.38468			0.0248983
k__Bacteria.p__Elusimicrobiota.c__Elusimicrobia.o__Elusimicrobiales.f__Elusimicrobiaceae.g__Elusimicrobium	3.62467			0.0131618
k__Bacteria.p__Acidobacteriota.c__Blastocatellia.o__Blastocatellales.f__Blastocatellaceae.g__uncultured_bacterium_f_Blastocatellaceae.s__uncultured_bacterium_f_Blastocatellaceae	2.95561			0.0219582
k__Bacteria.p__Firmicutes.c__Bacilli.o__Bacillales	4.37232			0.0173663
k__Bacteria.p__Actinobacteriota.c__Thermoleophilia.o__Gaiellales.f__Gaiellaceae.g__Gaiella.s__Gaiella_occulta	3.27807			0.00675521
k__Bacteria.p__Proteobacteria.c__Gammaproteobacteria.o__Xanthomonadales.f__Rhodanobacteraceae.g__Frateuria.s__Frateuria_aurantia	3.40086			0.0498465
k__Bacteria.p__Firmicutes.c__uncultured_bacterium_p_Firmicutes.o__uncultured_bacterium_p_Firmicutes.f__uncultured_bacterium_p_Firmicutes.g__uncultured_bacterium_p_Firmicutes.s__uncultured_bacterium_p_Firmicutes	2.85968			-
k__Bacteria.p__Elusimicrobiota.c__Elusimicrobia	3.62467			0.0131618
k__Bacteria.p__Verrucomicrobiota.c__Verrucomicrobiae.o__Verrucomicrobiales.f__Rubritaleaceae.g__Luteolibacter.s__Luteolibacter_sp	3.26916			-
k__Bacteria.p__Bacteroidota.c__Bacteroidia.o__Bacteroidales.f__Prevotellaceae.g__Prevotella.s__Prevotella_ruminicola	3.18723			-
k__Bacteria.p__Actinobacteriota.c__Coriobacteriia.o__Coriobacteriales.f__Eggerthellaceae.g__Enterorhabdus	2.93766			-
k__Bacteria.p__Firmicutes.c__Clostridia.o__uncultured_bacterium_c_Clostridia.f__uncultured_bacterium_c_Clostridia	3.61597			0.0153576
k__Bacteria.p__Firmicutes.c__Clostridia.o__Clostridiales.f__Ruminococcaceae.g__Agathobaculum.s__uncultured_bacterium_g_Agathobaculum	3.33743			0.0287464
k__Bacteria.p__Firmicutes.c__Bacilli.o__Erysipelotrichales.f__Erysipelotrichaceae.g__Ileibacterium	3.13472			0.0200597
k__Bacteria.p__Actinobacteriota.c__Acidimicrobiia.o__Acidimicrobiales.f__Acidimicrobiales_Incertae_Sedis	3.77933			0.0122892
k__Bacteria.p__Firmicutes.c__Clostridia.o__Lachnospirales.f__Lachnospiraceae.g__Anaerocolumna.s__Anaerocolumna_xylanovorans	2.95952			0.0119297
k__Bacteria.p__Actinobacteriota.c__Actinobacteria.o__Micrococcales.f__Intrasporangiaceae.g__Tetrasphaera.s__Tetrasphaera_veronensis	3.0645			0.00428473
k__Bacteria.p__Firmicutes.c__Negativicutes.o__Veillonellales_Selenomonadales	2.87785			0.0180079
k__Bacteria.p__Gemmatimonadota.c__Gemmatimonadetes.o__Gemmatimonadales.f__Gemmatimonadaceae.g__Roseisolibacter	2.80854			0.0380376
k__Bacteria.p__Proteobacteria.c__Gammaproteobacteria.o__Pseudomonadales.f__Pseudomonadaceae.g__Pseudomonas	3.83376			0.00857414
k__Bacteria.p__Actinobacteriota.c__Actinobacteria.o__Corynebacteriales.f__Nocardiaceae.g__Rhodococcus.s__Rhodococcus_sp	3.26739			-
k__Bacteria.p__Proteobacteria.c__Alphaproteobacteria.o__Rhizobiales.f__Rhodobiaceae	3.34844			-
k__Bacteria.p__Proteobacteria.c__Alphaproteobacteria.o__Rhizobiales.f__Beijerinckiaceae.g__Methylorubrum.s__uncultured_bacterium_g_Methylorubrum	3.79152			-
k__Bacteria.p__Actinobacteriota.c__Actinobacteria.o__Bifidobacteriales.f__Bifidobacteriaceae.g__Bifidobacterium.s__Bifidobacterium_pseudocatenulatum	2.98546			0.0395913
k__Bacteria.p__Proteobacteria.c__Gammaproteobacteria.o__Burkholderiales.f__Sutterellaceae.g__Parasutterella	3.00951			0.0307183
k__Bacteria.p__Firmicutes.c__Bacilli.o__Lactobacillales.f__Lactobacillaceae.g__Lactobacillus.s__Lactobacillus_sp	3.06701			0.0265484
k__Bacteria.p__Firmicutes.c__Clostridia.o__Oscillospirales.f__Ruminococcaceae.g__Ruminococcus.s__uncultured_bacterium_g_Ruminococcus	3.87628			0.0115374
k__Bacteria.p__Proteobacteria.c__Gammaproteobacteria.o__Burkholderiales.f__Comamonadaceae	2.88776			0.0170104
k__Bacteria.p__Firmicutes.c__Bacilli.o__Bacillales.f__Bacillaceae.g__Virgibacillus	3.12052			-
k__Bacteria.p__Proteobacteria.c__Alphaproteobacteria.o__Rhizobiales.f__Xanthobacteraceae.g__Bradyrhizobium.s__uncultured_bacterium_g_Bradyrhizobium	3.84839			0.00662555
k__Bacteria.p__Proteobacteria.c__Gammaproteobacteria.o__Pseudomonadales.f__Moraxellaceae.g__Acinetobacter.s__Acinetobacter_ursingii	3.27521			0.0492957
k__Bacteria.p__Bacteroidota.c__Bacteroidia.o__Bacteroidales.f__Rikenellaceae.g__Alistipes	2.80514			-
k__Bacteria.p__Proteobacteria.c__Gammaproteobacteria.o__Burkholderiales.f__Burkholderiaceae.g__uncultured_bacterium_f_Burkholderiaceae.s__uncultured_bacterium_f_Burkholderiaceae	2.73323			0.0380376
k__Bacteria.p__Acidobacteriota.c__Acidobacteriae.o__Acidobacteriales.f__Acidobacteriaceae__Subgroup_1_.g__Terracidiphilus.s__Terracidiphilus_gabretensis	2.85851			0.00934176
k__Bacteria.p__Proteobacteria.c__Alphaproteobacteria.o__Rhizobiales.f__Devosiaceae	2.74738			0.0183226
k__Bacteria.p__Proteobacteria.c__Gammaproteobacteria.o__Burkholderiales.f__Oxalobacteraceae	3.14273			0.0125942
k__Bacteria.p__Firmicutes.c__Bacilli.o__Lactobacillales.f__Streptococcaceae.g__Streptococcus	4.18694			0.0139411
k__Bacteria.p__Proteobacteria.c__Alphaproteobacteria.o__Reyranellales.f__Reyranellaceae.g__Reyranella.s__Reyranella_sp	2.71513			-
k__Bacteria.p__Proteobacteria.c__Gammaproteobacteria.o__Aeromonadales	2.67099			0.0380376
k__Bacteria.p__Actinobacteriota.c__Actinobacteria.o__Streptomycetales	3.64371			0.00562112
k__Bacteria.p__Actinobacteriota.c__Acidimicrobiia.o__Microtrichales.f__Iamiaceae	2.9499			0.015884
k__Bacteria.p__Firmicutes.c__Negativicutes.o__Veillonellales_Selenomonadales.f__Veillonellaceae.g__Veillonella	2.87785			0.0180079
k__Bacteria.p__Nitrospirota.c__Nitrospiria.o__Nitrospirales.f__Nitrospiraceae.g__Nitrospira	3.10928			0.0213068
k__Bacteria.p__Proteobacteria.c__Alphaproteobacteria.o__Azospirillales.f__Azospirillales_Incertae_Sedis.g__Stella	3.06137			0.015454
k__Bacteria.p__Actinobacteriota.c__Actinobacteria.o__Nitriliruptorales.f__Nitriliruptoraceae	2.93679			-
k__Bacteria.p__Firmicutes.c__Clostridia.o__Oscillospirales.f__Ruminococcaceae.g__Ruminococcus.s__Ruminococcus_champanellensis	3.521			-
k__Bacteria.p__Proteobacteria.c__Alphaproteobacteria.o__Rhizobiales.f__Xanthobacteraceae.g__Rhodoplanes.s__Rhodoplanes_elegans	3.96661			0.0143847
k__Bacteria.p__Acidobacteriota.c__Vicinamibacteria.o__Vicinamibacterales.f__Vicinamibacteraceae.g__Vicinamibacter.s__Vicinamibacter_silvestris	3.12951			0.0298773
k__Bacteria.p__Proteobacteria.c__Gammaproteobacteria.o__Burkholderiales.f__Sutterellaceae.g__Parasutterella.s__Parasutterella_excrementihominis	3.00951			0.0307183
k__Bacteria.p__Firmicutes.c__Clostridia.o__Lachnospirales.f__Lachnospiraceae.g__Acetitomaculum.s__Acetitomaculum_ruminis	3.35713			-
k__Bacteria.p__Bacteroidota.c__Bacteroidia.o__Bacteroidales.f__Bacteroidaceae.g__Bacteroides.s__Bacteroides_sp	3.947			-
k__Bacteria.p__Bacteroidota.c__Bacteroidia.o__Sphingobacteriales.f__Sphingobacteriaceae	3.44255			-
k__Bacteria.p__Actinobacteriota.c__Actinobacteria.o__Corynebacteriales.f__Dietziaceae.g__Dietzia.s__Dietzia_maris	3.04534			-
k__Bacteria.p__Actinobacteriota.c__Actinobacteria.o__Propionibacteriales.f__Propionibacteriaceae	3.59562			0.0277109
k__Bacteria.p__Firmicutes.c__Clostridia.o__Oscillospirales.f__Oscillospiraceae.g__uncultured_bacterium_f_Oscillospiraceae	3.8784			-
k__Bacteria.p__Proteobacteria.c__Gammaproteobacteria.o__Steroidobacterales.f__Steroidobacteraceae.g__Steroidobacter.s__uncultured_bacterium_g_Steroidobacter	2.98034			0.00293295
k__Bacteria.p__Acidobacteriota.c__Acidobacteriae.o__Acidobacteriales.f__Acidobacteriaceae__Subgroup_1_.g__Occallatibacter	2.86693			0.00909941
k__Bacteria.p__Firmicutes.c__Bacilli.o__Erysipelotrichales.f__Erysipelotrichaceae.g__Allobaculum	3.54182			0.0310267
k__Bacteria.p__Desulfobacterota.c__Desulfovibrionia.o__Desulfovibrionales.f__Desulfovibrionaceae.g__Desulfovibrio	4.19948			0.0173724
k__Bacteria.p__Firmicutes.c__uncultured_bacterium_p_Firmicutes.o__uncultured_bacterium_p_Firmicutes.f__uncultured_bacterium_p_Firmicutes	2.85968			-
k__Bacteria.p__Firmicutes.c__Bacilli.o__Thermoactinomycetales.f__Thermoactinomycetaceae.g__Thermoactinomyces.s__Thermoactinomyces_daqus	3.25997			-
k__Bacteria.p__Proteobacteria.c__Gammaproteobacteria.o__Pseudomonadales.f__Pseudomonadaceae	3.83376			0.00857414
k__Bacteria.p__Proteobacteria.c__Alphaproteobacteria.o__Rhizobiales.f__Rhodobiaceae.g__Amorphus.s__Amorphus_coralli	3.34844			-
k__Bacteria.p__Firmicutes.c__Clostridia.o__Lachnospirales.f__Lachnospiraceae.g__Blautia.s__Blautia_sp	3.65192			-
k__Bacteria.p__Actinobacteriota.c__Actinobacteria.o__Micrococcales.f__Brevibacteriaceae	4.30776			-
k__Bacteria.p__Bacteroidota.c__Bacteroidia.o__Bacteroidales.f__Tannerellaceae.g__Parabacteroides.s__Parabacteroides_distasonis	2.88121			-
k__Bacteria.p__Proteobacteria.c__Alphaproteobacteria.o__Azospirillales.f__Azospirillaceae.g__Nitrospirillum	3.40661			-
k__Bacteria.p__Acidobacteriota.c__Acidobacteriae.o__Acidobacteriales.f__Acidobacteriaceae__Subgroup_1_.g__Acidipila	2.98901			0.0156457
k__Bacteria.p__Proteobacteria.c__Gammaproteobacteria.o__Burkholderiales.f__Burkholderiaceae.g__Burkholderia	2.94488			0.0498465
k__Bacteria.p__Proteobacteria.c__Alphaproteobacteria.o__Sphingomonadales.f__Sphingomonadaceae	3.97567			0.00722198
k__Bacteria.p__Proteobacteria.c__Alphaproteobacteria.o__Micropepsales.f__Micropepsaceae	3.12663			0.0461148
k__Bacteria.p__Proteobacteria.c__Gammaproteobacteria.o__Steroidobacterales	3.31548			0.0113751
k__Bacteria.p__Firmicutes.c__Bacilli.o__Thermoactinomycetales.f__Thermoactinomycetaceae	3.53522			-
k__Bacteria.p__Firmicutes.c__Bacilli.o__Lactobacillales.f__Enterococcaceae.g__Enterococcus	4.20351			0.0164594
k__Bacteria.p__Actinobacteriota.c__Actinobacteria.o__Micrococcales.f__Micrococcaceae.g__Glutamicibacter	3.5528			0.0109561
k__Bacteria.p__Acidobacteriota.c__Vicinamibacteria	3.61735			0.00760398
k__Bacteria.p__Proteobacteria.c__Alphaproteobacteria.o__Caulobacterales	3.28767			0.0115037
k__Bacteria.p__Firmicutes.c__Bacilli.o__Thermoactinomycetales.f__Thermoactinomycetaceae.g__Thermoactinomyces.s__Thermoactinomyces_vulgaris	3.20679			0.035561
k__Bacteria.p__Actinobacteriota.c__Actinobacteria.o__Micrococcales.f__Micrococcaceae	3.62726			0.017022
k__Bacteria.p__Actinobacteriota.c__Actinobacteria.o__Micrococcales.f__Dermabacteraceae.g__Brachybacterium.s__Brachybacterium_sp	3.85817			0.0132633
k__Bacteria.p__Chloroflexi	3.45738			0.0125155
k__Bacteria.p__Actinobacteriota.c__Actinobacteria.o__Propionibacteriales.f__Propionibacteriaceae.g__Cutibacterium	3.59562			0.0277109
k__Bacteria.p__Firmicutes.c__Bacilli.o__Lactobacillales.f__Aerococcaceae	3.25482			0.0435197
k__Bacteria.p__Acidobacteriota.c__Acidobacteriae.o__Acidobacteriales.f__Acidobacteriaceae__Subgroup_1_.g__Edaphobacter.s__Edaphobacter_sp	3.28062			-
k__Bacteria.p__Planctomycetota.c__Planctomycetes.o__Isosphaerales	3.03376			0.0322442
k__Bacteria.p__Firmicutes.c__Bacilli.o__Bacillales.f__Sporolactobacillaceae	2.90983			0.015454
k__Bacteria.p__Actinobacteriota.c__Actinobacteria.o__Micrococcales.f__Microbacteriaceae.g__Curtobacterium.s__Curtobacterium_sp	3.4772			-
k__Bacteria.p__Firmicutes.c__Negativicutes.o__Acidaminococcales.f__Acidaminococcaceae.g__Phascolarctobacterium.s__Phascolarctobacterium_succinatutens	3.33449			0.0107911
