# Supplementary material for: Comparison of Gut Bacterial Communities of Grapholita molesta (Lepidoptera: Tortricidae) Reared on Different Host Plants
Source: Int J Mol Sci. 2021 Jun 25;22(13):6843. doi: 10.3390/ijms22136843 (PMC8268091; doi:10.3390/ijms22136843)
Supplement: Supplementary file 1 [file ijms-22-06843-s001.zip › S5 COG.reabundance.xlsx]

## Sheet: Sheet1
Class1	Class2	Class3	CK1	CK2	CK3	A1	A2	A3	CP1	CP2	CP3	N1	N2	N3	P1	P2	P3	PL1	PL2	PL3	PS1	PS2	PS3
INFORMATION STORAGE AND PROCESSING	RNA processing and modification	A	7532	9620	11259	14219	13687	12337	15042	12191	13376	7902	7435	11035	15752	12274	15356	2316	2615	7806	11630	12193	9859
INFORMATION STORAGE AND PROCESSING	Chromatin structure and dynamics	B	17482	13018	13171	12912	13219	12095	12148	12971	12877	6461	6406	10609	12004	9697	11529	10437	10311	10186	10239	10341	17199
METABOLISM	Energy production and conversion	C	3744938	3906569	4116232	4444128	4344779	3938111	4724970	4141047	4469294	2455060	2390330	3515518	4865436	3812901	4700620	2230478	2276205	3269482	3716798	3858553	3721031
CELLULAR PROCESSES AND SIGNALING	Cell cycle control, cell division, chromosome partitioning	D	641905	616184	614724	613949	600711	546497	633448	574192	604014	334445	327900	489265	658542	513707	643062	435802	441490	517207	500433	517621	512655
METABOLISM	Amino acid transport and metabolism	E	5994226	6138570	6408672	6973792	6833293	6210101	7236521	6409779	6825897	3797717	3707656	5529218	7487424	5864205	7268732	3655466	3714403	5129553	5681221	5901541	5605838
METABOLISM	Nucleotide transport and metabolism	F	1904986	1644967	1665688	1471374	1433138	1304526	1563487	1446642	1536981	818796	803336	1173535	1609554	1252190	1563329	1280714	1309249	1393640	1233401	1271684	1302331
METABOLISM	Carbohydrate transport and metabolism	G	4422514	5033280	5330126	6275368	6145087	5577518	6460034	5643292	5974939	3387840	3302169	4967202	6689988	5246731	6485210	2950426	2988975	4450600	5048495	5255307	4728061
METABOLISM	Coenzyme transport and metabolism	H	2857902	2705079	2800480	2823554	2758826	2503532	2987252	2668627	2863998	1560010	1527927	2238135	3083227	2409098	2989618	1717402	1754765	2229234	2368376	2449541	2536783
METABOLISM	Lipid transport and metabolism	I	2079508	1687076	1749208	1482195	1440910	1308735	1614049	1512294	1621753	832128	823696	1174981	1644029	1277960	1597572	1183399	1192914	1322734	1255279	1297333	1313796
INFORMATION STORAGE AND PROCESSING	Translation, ribosomal structure and biogenesis	J	4288192	3529053	3474093	2775994	2701523	2460266	2975791	2857350	3028700	1559428	1546199	2224702	3061591	2375436	2977508	3049724	3072592	2995448	2362197	2425248	2609183
INFORMATION STORAGE AND PROCESSING	Transcription	K	4312606	4131558	4214893	4163785	4061909	3693119	4391138	3998909	4259308	2300185	2245231	3309623	4526067	3533015	4392470	2995364	2989349	3551081	3436418	3559902	3366054
INFORMATION STORAGE AND PROCESSING	Replication, recombination and repair	L	3085437	3177793	3267053	3504796	3443635	3128289	3628186	3224785	3411307	1895295	1872594	2792605	3737289	2938524	3608470	2108865	2153682	2765720	2858024	2964621	2831194
CELLULAR PROCESSES AND SIGNALING	Cell wall/membrane/envelope biogenesis	M	3532353	3402304	3471801	3422282	3333034	3024745	3654641	3309133	3562225	1913128	1875985	2713371	3773190	2941463	3667441	2358228	2416906	2883580	2880925	2981121	2973559
CELLULAR PROCESSES AND SIGNALING	Cell motility	N	735460	821282	820485	711095	653853	585743	942075	783032	938278	476909	427169	543955	971060	737261	939347	536521	562636	717183	739343	762489	742964
CELLULAR PROCESSES AND SIGNALING	Posttranslational modification, protein turnover, chaperones	O	2120863	2031490	2095995	2087609	2029591	1841062	2261793	2007295	2178008	1176314	1141852	1650733	2328649	1813677	2260863	1288922	1344965	1683939	1790967	1850081	1945115
METABOLISM	Inorganic ion transport and metabolism	P	3393752	3756050	3979885	4687395	4603059	4180758	4811939	4148827	4403293	2529222	2474131	3711221	4986144	3916576	4839449	1893366	1958132	3127585	3788336	3939298	3765163
METABOLISM	Secondary metabolites biosynthesis, transport and catabolism	Q	1047283	1053543	1123118	1217156	1190607	1079235	1290517	1144698	1229354	670746	652861	961460	1322071	1035780	1281027	563365	570445	849381	1009936	1048529	1038801
POORLY CHARACTERIZED	General function prediction only	R	7161394	6774252	6995006	6975366	6818311	6200822	7304512	6610093	7029533	3825489	3752136	5539039	7532937	5886622	7323247	4542809	4610670	5635466	5763313	5961494	6051933
POORLY CHARACTERIZED	Function unknown	S	4740179	5016800	5266817	5742797	5614729	5102378	6030335	5259142	5607868	3144205	3061436	4542556	6215201	4859959	6053170	2781901	2871157	4124779	4707387	4890352	4670209
CELLULAR PROCESSES AND SIGNALING	Signal transduction mechanisms	T	2368986	2289032	2303768	2263415	2197880	1994745	2446940	2201816	2381016	1274018	1231339	1791356	2526968	1965377	2456318	1607703	1577612	1933521	1946476	2006370	2126186
CELLULAR PROCESSES AND SIGNALING	Intracellular trafficking, secretion, and vesicular transport	U	1171277	1231876	1273544	1272122	1227426	1109422	1433944	1252328	1387355	741020	706282	1000587	1471135	1143189	1423348	755359	800497	1042314	1123000	1163488	1132762
CELLULAR PROCESSES AND SIGNALING	Defense mechanisms	V	1144259	1019700	1013339	918966	902979	821965	950810	910415	958878	501437	500916	738045	979217	766577	950519	854538	851334	881495	752730	776136	794004
CELLULAR PROCESSES AND SIGNALING	Extracellular structures	W	290	191	302	1	3	16	7	7	4	0	1	1	5	17	19	23	38	6	0	0	0
CELLULAR PROCESSES AND SIGNALING	Nuclear structure	Y	0	0	0	0	0	0	0	0	0	0	0	0	0	0	0	0	0	0	0	0	0
CELLULAR PROCESSES AND SIGNALING	Cytoskeleton	Z	1854	1142	1086	16	23	25	164	273	190	24	21	41	10	4	8	1442	1240	752	27	12	39
